# Supplementary material for: Hydraulic-driven adaptable morphing active-cooling elastomer with bioinspired bicontinuous phases
Source: Nat Commun. 2024 Feb 8;15:1179. doi: 10.1038/s41467-024-45562-y (PMC10853206; doi:10.1038/s41467-024-45562-y)
Supplement: Supplementary file 12 — Source Data [file 41467_2024_45562_MOESM12_ESM.xlsx]

## Sheet: Figure 1E
	Touch Cooling	Environment
Time/min	Temp/°C	Temp/°C
0	79.67	22.421
0.01667	79.463	22.29
0.03333	79.214	22.232
0.05	78.979	22.232
0.06667	78.732	22.192
0.08333	78.502	22.206
0.1	78.224	22.298
0.11667	77.999	22.256
0.13333	77.753	22.227
0.15	77.502	22.253
0.16667	77.258	22.308
0.18333	77.008	22.177
0.2	76.777	22.015
0.21667	76.536	22.087
0.23333	76.288	22.237
0.25	76.055	22.558
0.26667	75.801	22.46
0.28333	75.562	22.484
0.3	75.337	22.637
0.31667	75.099	22.702
0.33333	74.861	22.757
0.35	74.646	22.755
0.36667	74.418	22.797
0.38333	74.204	22.805
0.4	73.971	22.792
0.41667	73.732	22.353
0.43333	73.507	22.145
0.45	73.277	22.015
0.46667	73.057	21.813
0.48333	72.829	21.827
0.5	72.614	21.959
0.51667	72.394	22.09
0.53333	72.175	22.153
0.55	71.928	22.258
0.56667	71.724	22.216
0.58333	71.504	22.206
0.6	71.303	22.021
0.61667	71.065	22.047
0.63333	70.847	21.938
0.65	70.633	21.912
0.66667	70.429	21.97
0.68333	70.206	21.973
0.7	69.999	21.991
0.71667	69.79	22.148
0.73333	69.583	22.224
0.75	69.382	22.529
0.76667	69.151	22.889
0.78333	68.96	23.054
0.8	68.759	22.723
0.81667	67.503	22.752
0.83333	66.851	22.936
0.85	66.467	23.073
0.86667	66.186	23.086
0.88333	65.895	22.978
0.9	65.645	22.765
0.91667	65.386	22.571
0.93333	65.118	22.439
0.95	64.843	22.232
0.96667	64.591	22.177
0.98333	64.336	22.187
1	64.037	22.316
1.01667	63.806	22.219
1.03333	63.544	22.203
1.05	63.279	22.274
1.06667	63.027	22.329
1.08333	62.778	22.403
1.1	62.489	22.547
1.11667	62.23	22.587
1.13333	61.999	22.579
1.15	61.74	22.379
1.16667	61.49	22.424
1.18333	61.225	22.426
1.2	60.982	22.418
1.21667	60.735	22.55
1.23333	60.473	22.75
1.25	60.204	22.989
1.26667	59.972	22.855
1.28333	59.719	22.878
1.3	59.469	22.923
1.31667	59.218	22.928
1.33333	58.986	22.755
1.35	58.736	22.642
1.36667	58.483	22.642
1.38333	58.243	22.468
1.4	58.006	22.408
1.41667	57.751	22.439
1.43333	57.546	22.439
1.45	57.298	22.371
1.46667	57.042	22.245
1.48333	56.808	22.208
1.5	56.584	22.063
1.51667	56.342	22.187
1.53333	56.123	22.387
1.55	55.87	22.534
1.56667	55.644	22.602
1.58333	55.41	22.592
1.6	55.189	22.568
1.61667	54.954	22.432
1.63333	54.725	22.274
1.65	54.504	22.052
1.66667	54.275	22.179
1.68333	54.062	22.353
1.7	53.838	22.51
1.71667	53.622	22.397
1.73333	53.404	22.739
1.75	53.156	23.109
1.76667	52.957	23.538
1.78333	52.738	23.525
1.8	52.517	23.396
1.81667	52.312	23.154
1.83333	52.086	22.997
1.85	51.843	22.828
1.86667	51.654	23.002
1.88333	51.428	23.228
1.9	51.212	23.222
1.91667	50.983	23.109
1.93333	50.762	23.015
1.95	50.554	22.747
1.96667	50.371	22.447
1.98333	50.139	22.353
2	49.923	22.148
2.01667	49.731	22.063
2.03333	49.521	22.145
2.05	49.295	22.166
2.06667	49.105	22.326
2.08333	48.874	22.345
2.1	48.674	22.453
2.11667	48.48	22.573
2.13333	48.285	22.55
2.15	48.061	22.66
2.16667	47.87	22.573
2.18333	47.658	22.334
2.2	47.472	22.229
2.21667	47.281	22.34
2.23333	47.085	22.24
2.25	46.889	22.182
2.26667	46.666	22.161
2.28333	46.491	22.121
2.3	46.3	21.944
2.31667	46.082	21.957
2.33333	45.889	21.774
2.35	45.703	21.792
2.36667	45.523	21.758
2.38333	45.327	21.622
2.4	45.128	21.792
2.41667	44.932	21.819
2.43333	44.738	21.997
2.45	44.558	22.382
2.46667	44.359	22.684
2.48333	44.171	22.158
2.5	43.991	21.989
2.51667	43.806	21.885
2.53333	43.618	21.909
2.55	43.454	21.914
2.56667	43.255	22.169
2.58333	43.083	22.261
2.6	42.895	22.253
2.61667	42.698	22.137
2.63333	42.529	22.01
2.65	42.362	22.106
2.66667	42.163	22.4
2.68333	41.983	22.161
2.7	41.809	22.127
2.71667	41.626	22.156
2.73333	41.465	21.914
2.75	41.276	21.898
2.76667	41.129	21.864
2.78333	40.954	21.845
2.8	40.787	21.999
2.81667	40.599	22.164
2.83333	40.435	22.274
2.85	40.258	22.413
2.86667	40.091	22.363
2.88333	39.924	22.397
2.9	39.768	22.426
2.91667	39.586	22.449
2.93333	39.419	22.462
2.95	39.255	22.33
2.96667	39.086	22.338
2.98333	38.924	22.401
3	38.752	23.366
3.01667	38.58	23.988
3.03333	38.419	24.125
3.05	38.266	24.348
3.06667	38.105	24.406
3.08333	37.935	24.046
3.1	37.763	23.497
3.11667	37.615	23.14
3.13333	37.465	22.79
3.15	37.309	22.83
3.16667	37.113	22.722
3.18333	36.978	22.677
3.2	36.825	22.679
3.21667	36.664	22.757
3.23333	36.5	22.715
3.25	36.347	22.663
3.26667	36.185	22.344
3.28333	36.027	22.168
3.3	35.874	22.564
3.31667	35.702	22.788
3.33333	35.546	22.764
3.35	35.395	22.801
3.36667	35.25	22.961
3.38333	35.105	23.087
3.4	34.961	23.177
3.41667	34.801	23.208
3.43333	34.643	23.355
3.45	34.502	23.353
3.46667	34.341	23.353
3.48333	34.197	23.272
3.5	34.039	23.301
3.51667	33.879	23.501
3.53333	33.738	23.328
3.55	33.593	23.114
3.56667	33.441	23.187
3.58333	33.281	23.405
3.6	33.15	23.602
3.61667	33.02	23.495
3.63333	32.856	23.358
3.65	32.686	22.914
3.66667	32.55	22.685
3.68333	32.441	22.627
3.7	32.281	22.646
3.71667	32.147	22.617
3.73333	31.993	22.52
3.75	31.838	22.754
3.76667	31.702	22.924
3.78333	31.553	22.953
3.8	31.398	22.83
3.81667	31.28	22.627
3.83333	31.142	22.893
3.85	31.009	22.885
3.86667	30.878	23.166
3.88333	30.728	23.276
3.9	30.59	23.043
3.91667	30.449	22.551
3.93333	30.307	22.304
3.95	30.19	22.118
3.96667	30.049	22.041
3.98333	29.9	22.065
4	29.785	22.17
4.01667	29.617	22.21
4.03333	29.49	22.386
4.05	29.384	22.669
4.06667	29.234	22.924
4.08333	29.103	23.072
4.1	28.97	23.1
4.11667	28.853	23.156
4.13333	28.725	23.135
4.15	28.573	23.064
4.16667	28.429	22.906
4.18333	28.309	22.782
4.2	28.192	22.688
4.21667	28.062	22.814
4.23333	27.929	22.767
4.25	27.823	22.654
4.26667	27.689	22.782
4.28333	27.567	22.748
4.3	27.428	22.761
4.31667	27.306	22.79
4.33333	27.173	22.819
4.35	27.042	22.867
4.36667	26.933	22.977
4.38333	26.797	23.016
4.4	26.686	23.142
4.41667	26.585	23.211
4.43333	26.46	23.303
4.45	26.332	23.311
4.46667	26.213	23.25
4.48333	26.093	23.192
4.5	25.968	23.108
4.51667	25.865	23.098
4.53333	25.734	23.037
4.55	25.631	22.867
4.56667	25.508	22.646
4.58333	25.383	22.638
4.6	25.296	22.415
4.61667	25.171	22.359
4.63333	25.035	22.338
4.65	24.937	22.488
4.66667	24.818	22.27
4.68333	24.703	22.123
4.7	24.625	22.126
4.71667	24.475	22.181
4.73333	24.385	22.21
4.75	24.266	22.312
4.76667	24.151	22.614
4.78333	24.034	22.444
4.8	23.915	22.304
4.81667	23.817	22.572
4.83333	23.708	22.415
4.85	23.597	22.609
4.86667	23.482	22.793
4.88333	23.393	23.066
4.9	23.281	23.135
4.91667	23.156	22.94
4.93333	23.064	22.662
4.95	22.938	22.564
4.96667	22.838	22.441
4.98333	22.745	22.819
5	22.642	22.972
5.01667	22.539	22.927
5.03333	22.419	22.959
5.05	22.313	22.874
5.06667	22.237	22.817
5.08333	22.136	22.575
5.1	22.007	22.546
5.11667	21.9	22.556
5.13333	21.79	22.578
5.15	21.702	22.748
5.16667	21.609	22.727
5.18333	21.488	22.759
5.2	21.397	22.848
5.21667	21.279	22.796
5.23333	21.191	22.614
5.25	21.094	22.538
5.26667	21.006	22.549
5.28333	20.899	22.554
5.3	20.792	22.62
5.31667	20.685	22.643
5.33333	20.577	22.793
5.35	20.492	22.835
5.36667	20.385	22.617
5.38333	20.292	22.281
5.4	20.179	22.126
5.41667	20.083	21.953
5.43333	19.995	22.194
5.45	19.893	22.394
5.46667	19.827	22.317
5.48333	19.698	22.404
5.5	19.618	22.43
5.51667	19.522	22.338
5.53333	19.436	22.183
5.55	19.329	22.094
5.56667	19.241	21.956
5.58333	19.153	22.049
5.6	19.076	22.07
5.61667	18.972	22.112
5.63333	18.878	22.083
5.65	18.782	22.131
5.66667	18.7	22.197
5.68333	18.598	22.215
5.7	18.515	22.207
5.71667	18.416	22.168
5.73333	18.334	22.112
5.75	18.249	22.26
5.76667	18.172	22.183
5.78333	18.064	22.286
5.8	17.979	22.194
5.81667	17.877	22.096
5.83333	17.809	21.988
5.85	17.707	21.887
5.86667	17.644	21.844
5.88333	17.556	21.876
5.9	17.454	21.99
5.91667	17.385	21.982
5.93333	17.292	21.799
5.95	17.198	21.703
5.96667	17.108	21.77
5.98333	17.011	22.046
6	16.954	22.26
6.01667	16.857	22.409
6.03333	16.764	22.465
6.05	16.679	22.288
6.06667	16.615	22.001
6.08333	16.514	21.727
6.1	16.434	21.602
6.11667	16.368	21.578
6.13333	16.266	21.65
6.15	16.184	21.881
6.16667	16.096	22.123
6.18333	16.041	22.267
6.2	15.958	22.362
6.21667	15.89	22.43
6.23333	15.777	22.26
6.25	15.705	21.98
6.26667	15.631	21.953
6.28333	15.538	21.892
6.3	15.477	21.953
6.31667	15.397	22.038
6.33333	15.301	21.98
6.35	15.23	22.131
6.36667	15.158	22.254
6.38333	15.092	22.273
6.4	15.007	22.299
6.41667	14.908	22.38
6.43333	14.853	22.457
6.45	14.768	22.462
6.46667	14.688	22.333
6.48333	14.63	22.512
6.5	14.534	22.606
6.51667	14.482	22.433
6.53333	14.38	22.596
6.55	14.314	22.641
6.56667	14.245	22.449
6.58333	14.155	22.417
6.6	14.086	22.458
6.61667	14.02	22.571
6.63333	13.946	22.857
6.65	13.896	22.939
6.66667	13.814	22.972
6.68333	13.745	23.027
6.7	13.654	22.961
6.71667	13.607	23.061
6.73333	13.508	22.957
6.75	13.431	23.018
6.76667	13.341	23.118
6.78333	13.267	23.125
6.8	13.214	23.232
6.81667	13.135	23.242
6.83333	13.08	23.129
6.85	13.005	22.825
6.86667	12.928	22.646
6.88333	12.857	22.512
6.9	12.788	22.409
6.91667	12.708	22.286
6.93333	12.648	22.312
6.95	12.587	22.22
6.96667	12.516	22.252
6.98333	12.425	22.575
7	12.359	22.538
7.01667	12.288	22.291
7.03333	12.235	21.714
7.05	12.183	21.754
7.06667	12.109	21.82
7.08333	12.035	21.957
7.1	11.95	21.901
7.11667	11.925	22.01
7.13333	11.842	22.164
7.15	11.765	22.148
7.16667	11.705	22.111
7.18333	11.642	22.35
7.2	11.584	22.605
7.21667	11.518	22.585
7.23333	11.424	22.362
7.25	11.38	22.299
7.26667	11.334	22.11
7.28333	11.273	22.065
7.3	11.196	21.948
7.31667	11.136	21.977
7.33333	11.07	21.921
7.35	10.995	21.998
7.36667	10.951	22.176
7.38333	10.874	22.126
7.4	10.825	22.191
7.41667	10.767	22.17
7.43333	10.693	22.194
7.45	10.649	22.131
7.46667	10.597	22.197
7.48333	10.539	22.331
7.5	10.454	22.509
7.51667	10.407	22.544
7.53333	10.349	22.664
7.55	10.289	22.791
7.56667	10.223	22.859
7.58333	10.154	22.764
7.6	10.077	22.961
7.61667	10.039	22.985
7.63333	9.975	23
7.65	9.92	22.887
7.66667	9.874	22.852
7.68333	9.824	22.9
7.7	9.753	23.115
7.71667	9.711	23.281
7.73333	9.64	23.162
7.75	9.58	22.955
7.76667	9.503	22.661
7.78333	9.462	22.414
7.8	9.418	22.161
7.81667	9.366	21.944
7.83333	9.291	21.949
7.85	9.239	22.135
7.86667	9.173	22.203
7.88333	9.143	22.082
7.9	9.088	21.944
7.91667	9.027	22.203
7.93333	8.988	22.569
7.95	8.927	22.264
7.96667	8.88	22.361
7.98333	8.83	22.519
8	8.755	22.49
8.01667	8.703	22.329
8.03333	8.653	22.361
8.05	8.584	22.429
8.06667	8.521	22.143
8.08333	8.485	22.005
8.1	8.418	21.856
8.11667	8.374	21.785
8.13333	8.308	21.644
8.15	8.244	21.569
8.16667	8.208	21.607
8.18333	8.142	21.604
8.2	8.095	21.538
8.21667	8.039	21.75
8.23333	7.984	22.195
8.25	7.92	22.647
8.26667	7.862	22.831
8.28333	7.807	22.813
8.3	7.776	22.569
8.31667	7.704	22.182
8.33333	7.657	22.037
8.35	7.618	22.045
8.36667	7.566	22.28
8.38333	7.507	22.306
8.4	7.466	22.356
8.41667	7.405	22.393
8.43333	7.366	22.143
8.45	7.319	21.883
8.46667	7.266	21.819
8.48333	7.202	22.224
8.5	7.172	22.366
8.51667	7.128	22.802
8.53333	7.055	23.131
8.55	7.025	23.047
8.56667	6.989	22.968
8.58333	6.942	22.855
8.6	6.895	22.897
8.61667	6.842	23.086
8.63333	6.8	23.462
8.65	6.753	23.538
8.66667	6.703	23.596
8.68333	6.648	23.367
8.7	6.609	23.241
8.71667	6.573	23.076
8.73333	6.523	22.986
8.75	6.47	22.818
8.76667	6.445	22.758
8.78333	6.382	22.671
8.8	6.346	22.576
8.81667	6.279	22.603
8.83333	6.24	22.534
8.85	6.188	22.576
8.86667	6.154	22.621
8.88333	6.107	22.613
8.9	6.049	22.695
8.91667	6.01	22.818
8.93333	5.966	22.684
8.95	5.955	22.6
8.96667	5.894	22.534
8.98333	5.841	22.582
9	5.813	22.393
9.01667	5.769	22.19
9.03333	5.716	22.024
9.05	5.686	21.955
9.06667	5.628	21.894
9.08333	5.614	21.878
9.1	5.561	21.851
9.11667	5.503	21.947
9.13333	5.464	22.061
9.15	5.425	22.058
9.16667	5.373	22.282
9.18333	5.325	22.345
9.2	5.273	22.177
9.21667	5.253	22.056
9.23333	5.201	21.968
9.25	5.156	21.577
9.26667	5.123	21.476
9.28333	5.079	21.949
9.3	5.034	22.264
9.31667	5.009	22.503
9.33333	4.965	22.403
9.35	4.921	22.351
9.36667	4.871	22.206
9.38333	4.832	22.201
9.4	4.807	22.119
9.41667	4.765	22.146
9.43333	4.735	22.117
9.45	4.688	22.119
9.46667	4.632	22.018
9.48333	4.607	21.931
9.5	4.555	22.034
9.51667	4.533	22.353
9.53333	4.48	22.503
9.55	4.441	22.479
9.56667	4.386	22.542
9.58333	4.352	22.503
9.6	4.316	22.613
9.61667	4.266	22.511
9.63333	4.236	22.442
9.65	4.208	22.174
9.66667	4.153	22.172
9.68333	4.117	22.264
9.7	4.094	22.461
9.71667	4.042	22.527
9.73333	4	22.65
9.75	3.964	22.768
9.76667	3.936	22.674
9.78333	3.886	22.5
9.8	3.85	22.458
9.81667	3.812	22.301
9.83333	3.784	22.23
9.85	3.751	22.206
9.86667	3.726	22.127
9.88333	3.695	22.04
9.9	3.645	22.201
9.91667	3.629	22.298
9.93333	3.593	22.34
9.95	3.562	22.379
9.96667	3.521	22.421
9.98333	3.482	22.408
10	3.451	22.411
10.0167	3.424	22.245
10.0333	3.393	21.963
10.05	3.338	21.971
10.0667	3.324	21.947
10.0833	3.302	21.896
10.1	3.235	21.761
10.1167	3.221	21.723
10.1333	3.16	21.713
10.15	3.149	21.936
10.1667	3.11	22.266
10.1833	3.069	22.335
10.2	3.033	22.303
10.2167	3.008	22.377
10.2333	2.977	22.474
10.25	2.947	22.474
10.2667	2.924	22.416
10.2833	2.872	22.319
10.3	2.83	22.282
10.3167	2.814	22.111
10.3333	2.769	21.957
10.35	2.766	21.862
10.3667	2.742	21.731
10.3833	2.7	21.808
10.4	2.653	21.811
10.4167	2.625	21.864
10.4333	2.614	22.05
10.45	2.572	22.222
10.4667	2.542	22.308
10.4833	2.495	22.366
10.5	2.473	22.169
10.5167	2.448	22.117
10.5333	2.406	22.077
10.55	2.378	22.05
10.5667	2.351	21.984
10.5833	2.303	21.907
10.6	2.287	21.644
10.6167	2.265	21.543
10.6333	2.206	21.676
10.65	2.206	21.564
10.6667	2.173	21.548
10.6833	2.151	21.516
10.7	2.12	21.7
10.7167	2.096	21.811
10.7333	2.071	22.238
10.75	2.035	22.44
10.7667	2.021	22.576
10.7833	1.985	22.64
10.8	1.962	22.879
10.8167	1.94	22.921
10.8333	1.904	22.968
10.85	1.865	23.11
10.8667	1.846	23.136
10.8833	1.821	23.123
10.9	1.791	23.299
10.9167	1.755	23.341
10.9333	1.743	22.971
10.95	1.705	22.655
10.9667	1.674	22.574
10.9833	1.663	22.674
11	1.633	22.747
11.0167	1.616	22.85
11.0333	1.544	23.063
11.05	1.53	22.873
11.0667	1.522	22.758
11.0833	1.483	22.582
11.1	1.461	22.464
11.1167	1.441	22.516
11.1333	1.427	22.661
11.15	1.386	22.498
11.1667	1.364	22.28
11.1833	1.333	22.143
11.2	1.305	22.146
11.2167	1.264	22.211
11.2333	1.269	22.232
11.25	1.214	22.224
11.2667	1.186	21.952
11.2833	1.178	22.008
11.3	1.145	21.838
11.3167	1.117	22.079
11.3333	1.106	22.44
11.35	1.07	22.605
11.3667	1.067	22.511
11.3833	1.025	22.266
11.4	1.009	22.148
11.4167	0.989	22.206
11.4333	0.964	22.245
11.45	0.923	22.432
11.4667	0.901	22.513
11.4833	0.884	22.261
11.5	0.848	22.251
11.5167	0.837	22.167
11.5333	0.792	22.053
11.55	0.773	22.074
11.5667	0.748	22.135
11.5833	0.726	22.161
11.6	0.695	22.211
11.6167	0.679	22.319
11.6333	0.657	22.282
11.65	0.623	22.106
11.6667	0.598	21.933
11.6833	0.593	22.09
11.7	0.554	22.114
11.7167	0.537	22.034
11.7333	0.526	21.899
11.75	0.512	21.793
11.7667	0.485	21.803
11.7833	0.476	22.079
11.8	0.424	22.119
11.8167	0.427	22.167
11.8333	0.413	22.01
11.85	0.379	21.976
11.8667	0.363	21.896
11.8833	0.332	21.859
11.9	0.324	21.862
11.9167	0.282	21.939
11.9333	0.277	21.968
11.95	0.244	22.034
11.9667	0.235	21.957
11.9833	0.219	22.264
12	0.199	22.374
12.0167	0.155	22.474
12.0333	0.155	22.238
12.05	0.108	21.963
12.0667	0.091	22.072
12.0833	0.077	22.19
12.1	0.061	22.421
12.1167	0.052	22.474
12.1333	0.011	22.647
12.15	0.002	22.687
12.1667	-0.025	22.823
12.1833	-0.045	22.936
12.2	-0.061	22.955
12.2167	-0.095	23.026
12.2333	-0.12	23.089
12.25	-0.109	22.955
12.2667	-0.15	22.763
12.2833	-0.192	22.553
12.3	-0.183	22.456
12.3167	-0.183	22.203
12.3333	-0.217	22.264
12.35	-0.253	22.248
12.3667	-0.247	22.311
12.3833	-0.275	22.513
12.4	-0.311	22.527
12.4167	-0.316	22.44
12.4333	-0.336	22.608
12.45	-0.341	22.674
12.4667	-0.358	22.64
12.4833	-0.361	22.663
12.5	-0.433	22.705
12.5167	-0.43	22.582
12.5333	-0.436	22.306
12.55	-0.466	22.185
12.5667	-0.477	21.987
12.5833	-0.508	22.056
12.6	-0.524	22.085
12.6167	-0.547	21.733
12.6333	-0.56	21.799
12.65	-0.583	21.682
12.6667	-0.591	21.642
12.6833	-0.624	21.642
12.7	-0.641	21.738
12.7167	-0.627	21.858
12.7333	-0.66	21.874
12.75	-0.644	21.884
12.7667	-0.702	21.669
12.7833	-0.702	21.515
12.8	-0.716	21.688
12.8167	-0.724	21.698
12.8333	-0.727	21.669
12.85	-0.76	21.648
12.8667	-0.782	21.842
12.8833	-0.796	22.226
12.9	-0.804	22.561
12.9167	-0.824	22.808
12.9333	-0.838	22.608
12.95	-0.835	22.429
12.9667	-0.865	22.177
12.9833	-0.888	22.018
13	-0.91	22.219
13.0167	-0.915	22.311
13.0333	-0.926	22.293
13.05	-0.937	22.519
13.0667	-0.949	22.763
13.0833	-0.979	22.495
13.1	-1.004	22.386
13.1167	-1.012	22.284
13.1333	-1.01	22.352
13.15	-1.037	22.349
13.1667	-1.051	22.341
13.1833	-1.065	22.302
13.2	-1.071	22.37
13.2167	-1.087	22.347
13.2333	-1.12	22.41
13.25	-1.12	22.268
13.2667	-1.118	22.294
13.2833	-1.157	22.278
13.3	-1.176	22.397
13.3167	-1.181	22.544
13.3333	-1.204	22.602
13.35	-1.206	22.662
13.3667	-1.256	22.454
13.3833	-1.245	22.336
13.4	-1.287	22.381
13.4167	-1.284	22.368
13.4333	-1.303	22.378
13.45	-1.309	22.473
13.4667	-1.326	22.489
13.4833	-1.356	22.449
13.5	-1.334	22.672
13.5167	-1.367	22.567
13.5333	-1.378	22.675
13.55	-1.392	22.875
13.5667	-1.439	23.251
13.5833	-1.442	23.272
13.6	-1.467	23.314
13.6167	-1.473	23.116
13.6333	-1.475	22.867
13.65	-1.498	22.704
13.6667	-1.484	22.559
13.6833	-1.52	22.394
13.7	-1.525	22.391
13.7167	-1.547	22.78
13.7333	-1.564	22.82
13.75	-1.547	22.917
13.7667	-1.578	22.925
13.7833	-1.6	22.864
13.8	-1.62	22.644
13.8167	-1.611	22.87
13.8333	-1.625	22.849
13.85	-1.639	22.757
13.8667	-1.633	22.612
13.8833	-1.661	22.118
13.9	-1.656	22.052
13.9167	-1.703	22.157
13.9333	-1.683	22.201
13.95	-1.7	22.188
13.9667	-1.711	22.119
13.9833	-1.73	22.034
14	-1.758	22.078
14.0167	-1.736	22.038
14.0333	-1.769	22.052
14.05	-1.794	22.21
14.0667	-1.794	22.37
14.0833	-1.816	22.591
14.1	-1.843	22.562
14.1167	-1.86	22.475
14.1333	-1.871	22.541
14.15	-1.874	22.594
14.1667	-1.874	22.452
14.1833	-1.908	22.265
14.2	-1.896	22.268
14.2167	-1.899	22.27
14.2333	-1.905	22.302
14.25	-1.93	22.481
14.2667	-1.933	22.483
14.2833	-1.941	22.529
14.3	-1.963	22.69
14.3167	-1.971	22.981
14.3333	-1.977	23.01
14.35	-1.993	22.817
14.3667	-1.99	22.73
14.3833	-2.013	22.767
14.4	-2.023	23.156
14.4167	-2.048	23.19
14.4333	-2.056	23.369
14.45	-2.087	23.419
14.4667	-2.106	23.484
14.4833	-2.126	23.255
14.5	-2.123	23.173
14.5167	-2.139	23.155
14.5333	-2.139	22.965
14.55	-2.148	22.7
14.5667	-2.159	22.498
14.5833	-2.189	22.487
14.6	-2.195	22.5
14.6167	-2.206	22.566
14.6333	-2.206	22.747
14.65	-2.236	22.902
14.6667	-2.25	23.094
14.6833	-2.236	22.979
14.7	-2.272	23.09
14.7167	-2.286	23.243
14.7333	-2.261	23.182
14.75	-2.275	23.329
14.7667	-2.311	23.227
14.7833	-2.286	23.188
14.8	-2.311	23.019
14.8167	-2.319	22.835
14.8333	-2.333	22.778
14.85	-2.341	22.791
14.8667	-2.369	22.722
14.8833	-2.402	22.449
14.9	-2.385	22.152
14.9167	-2.385	22.028
14.9333	-2.393	21.967
14.95	-2.432	21.855
14.9667	-2.413	21.773
14.9833	-2.432	21.842
15	-2.421	21.9
15.0167	-2.454	21.882
15.0333	-2.443	21.81
15.05	-2.474	21.932
15.0667	-2.485	21.956
15.0833	-2.468	21.906
15.1	-2.504	21.688
15.1167	-2.499	21.722
15.1333	-2.507	21.778
15.15	-2.529	21.696
15.1667	-2.54	21.669
15.1833	-2.543	21.664
15.2	-2.543	21.797
15.2167	-2.568	21.481
15.2333	-2.604	21.757
15.25	-2.601	21.807
15.2667	-2.576	22.121
15.2833	-2.596	22.31
15.3	-2.607	22.381
15.3167	-2.607	22.402
15.3333	-2.634	22.402
15.35	-2.643	22.399
15.3667	-2.657	22.344
15.3833	-2.662	22.044
15.4	-2.668	22.181
15.4167	-2.665	22.441
15.4333	-2.668	22.444
15.45	-2.679	22.344
15.4667	-2.673	22.255
15.4833	-2.673	22.081
15.5	-2.695	21.89
15.5167	-2.706	21.64
15.5333	-2.704	21.659
15.55	-2.737	21.616
15.5667	-2.729	21.417
15.5833	-2.729	21.523
15.6	-2.74	21.629
15.6167	-2.751	21.741
15.6333	-2.779	21.73
15.65	-2.784	21.842
15.6667	-2.803	22.158
15.6833	-2.787	22.431
15.7	-2.787	22.457
15.7167	-2.812	22.418
15.7333	-2.803	22.313
15.75	-2.809	22.273
15.7667	-2.837	22.313
15.7833	-2.837	22.242
15.8	-2.834	22.242
15.8167	-2.845	22.313
15.8333	-2.831	22.131
15.85	-2.856	22.065
15.8667	-2.876	22.129
15.8833	-2.898	22.11
15.9	-2.892	21.892
15.9167	-2.912	21.616
15.9333	-2.906	21.645
15.95	-2.901	21.706
15.9667	-2.884	21.89
15.9833	-2.906	21.77
16	-2.906	21.741
16.0167	-2.931	21.945
16.0333	-2.912	21.972
16.05	-2.931	21.826
16.0667	-2.923	21.635
16.0833	-2.939	21.712
16.1	-2.939	21.736
16.1167	-2.934	21.767
16.1333	-2.95	21.759
16.15	-2.959	22.139
16.1667	-2.981	22.239
16.1833	-2.975	22.068
16.2	-2.981	21.619
16.2167	-2.981	21.523
16.2333	-2.995	21.526
16.25	-2.998	21.401
16.2667	-2.989	21.807
16.2833	-3.023	22.344
16.3	-3.028	22.318
16.3167	-3.036	22.179
16.3333	-3.05	22.118
16.35	-3.053	22.142
16.3667	-3.072	22.244
16.3833	-3.053	22.36
16.4	-3.064	22.575
16.4167	-3.075	22.609
16.4333	-3.078	22.328
16.45	-3.067	22.194
16.4667	-3.092	21.967
16.4833	-3.084	21.725
16.5	-3.086	21.717
16.5167	-3.092	22.004
16.5333	-3.111	22.2
16.55	-3.106	22.318
16.5667	-3.12	22.575
16.5833	-3.097	22.63
16.6	-3.108	22.129
16.6167	-3.128	22.281
16.6333	-3.12	22.399
16.65	-3.142	22.415
16.6667	-3.156	22.42
16.6833	-3.133	22.231
16.7	-3.142	22.173
16.7167	-3.131	22.078
16.7333	-3.161	22.062
16.75	-3.147	22.236
16.7667	-3.169	22.352
16.7833	-3.158	22.357
16.8	-3.158	22.263
16.8167	-3.153	22.065
16.8333	-3.178	21.94
16.85	-3.175	22.126
16.8667	-3.205	22.2
16.8833	-3.217	22.331
16.9	-3.219	22.533
16.9167	-3.225	22.688
16.9333	-3.211	22.762
16.95	-3.228	22.751
16.9667	-3.225	22.57
16.9833	-3.214	22.502
17	-3.225	22.415
17.0167	-3.239	22.281
17.0333	-3.253	22.268
17.05	-3.25	22.086
17.0667	-3.239	22.068
17.0833	-3.261	22.136
17.1	-3.236	22.078
17.1167	-3.275	22.142
17.1333	-3.258	22.326
17.15	-3.283	22.481
17.1667	-3.291	22.263
17.1833	-3.289	22.118
17.2	-3.266	22.057
17.2167	-3.286	22.139
17.2333	-3.272	21.985
17.25	-3.297	21.935
17.2667	-3.291	21.839
17.2833	-3.316	22.202
17.3	-3.314	22.646
17.3167	-3.297	22.791
17.3333	-3.311	22.573
17.35	-3.305	22.249
17.3667	-3.289	22.02
17.3833	-3.341	21.874
17.4	-3.339	21.786
17.4167	-3.325	21.807
17.4333	-3.316	21.773
17.45	-3.344	21.765
17.4667	-3.336	21.672
17.4833	-3.35	21.797
17.5	-3.361	21.868
17.5167	-3.375	22.231
17.5333	-3.372	22.152
17.55	-3.369	22.054
17.5667	-3.369	22.355
17.5833	-3.364	22.436
17.6	-3.344	22.454
17.6167	-3.358	22.567
17.6333	-3.341	22.617
17.65	-3.369	22.686
17.6667	-3.377	22.759
17.6833	-3.366	22.733
17.7	-3.386	22.533
17.7167	-3.388	22.533
17.7333	-3.397	22.536
17.75	-3.366	22.588
17.7667	-3.388	22.617
17.7833	-3.4	22.602
17.8	-3.405	22.791
17.8167	-3.405	22.686
17.8333	-3.416	22.562
17.85	-3.433	22.447
17.8667	-3.405	22.289
17.8833	-3.419	22.165
17.9	-3.411	21.959
17.9167	-3.394	21.951
17.9333	-3.391	21.77
17.95	-3.397	21.701
17.9667	-3.405	21.581
17.9833	-3.386	21.632
18	-3.411	21.744
18.0167	-3.408	22.076
18.0333	-3.43	22.11
18.05	-3.419	22.2
18.0667	-3.402	22.007
18.0833	-3.43	22.126
18.1	-3.424	22.223
18.1167	-3.422	22.07
18.1333	-3.43	22.249
18.15	-3.452	21.879
18.1667	-3.436	21.985
18.1833	-3.449	21.895
18.2	-3.449	21.874
18.2167	-3.469	21.874
18.2333	-3.436	21.922
18.25	-3.458	21.855
18.2667	-3.466	21.906
18.2833	-3.474	22.025
18.3	-3.466	21.706
18.3167	-3.455	21.807
18.3333	-3.48	22.078
18.35	-3.466	21.959
18.3667	-3.461	22.121
18.3833	-3.488	22.221
18.4	-3.485	22.36
18.4167	-3.491	22.609
18.4333	-3.488	22.872
18.45	-3.491	22.725
18.4667	-3.491	22.444
18.4833	-3.488	22.336
18.5	-3.488	22.239
18.5167	-3.497	22.078
18.5333	-3.502	21.829
18.55	-3.524	21.815
18.5667	-3.494	21.781
18.5833	-3.527	21.685
18.6	-3.508	21.752
18.6167	-3.524	21.9
18.6333	-3.533	21.956
18.65	-3.491	22.028
18.6667	-3.505	22.213
18.6833	-3.499	22.441
18.7	-3.527	22.341
18.7167	-3.522	22.292
18.7333	-3.519	22.215
18.75	-3.53	22.236
18.7667	-3.533	22.407
18.7833	-3.549	22.399
18.8	-3.56	22.436
18.8167	-3.533	22.004
18.8333	-3.53	22.249
18.85	-3.541	22.368
18.8667	-3.527	22.426
18.8833	-3.56	22.357
18.9	-3.552	22.078
18.9167	-3.544	22.086
18.9333	-3.56	22.126
18.95	-3.538	22.097
18.9667	-3.558	22.307
18.9833	-3.574	22.36
19	-3.569	22.454
19.0167	-3.569	22.722
19.0333	-3.563	22.885
19.05	-3.546	22.412
19.0667	-3.566	21.866
19.0833	-3.558	21.656
19.1	-3.574	21.802
19.1167	-3.588	22.033
19.1333	-3.56	22.06
19.15	-3.555	22.152
19.1667	-3.571	22.51
19.1833	-3.571	22.407
19.2	-3.558	22.567
19.2167	-3.552	22.625
19.2333	-3.566	22.807
19.25	-3.566	22.378
19.2667	-3.56	22.158
19.2833	-3.546	22.231
19.3	-3.56	22.573
19.3167	-3.566	22.951
19.3333	-3.577	22.99
19.35	-3.574	23.198
19.3667	-3.569	22.846
19.3833	-3.583	22.596
19.4	-3.563	22.441
19.4167	-3.569	22.386
19.4333	-3.583	22.478
19.45	-3.571	22.496
19.4667	-3.583	22.352
19.4833	-3.588	22.441
19.5	-3.585	22.518
19.5167	-3.596	22.449
19.5333	-3.585	22.475
19.55	-3.596	22.523
19.5667	-3.591	22.98
19.5833	-3.588	23.385
19.6	-3.602	23.245
19.6167	-3.599	22.983
19.6333	-3.599	22.751
19.65	-3.616	22.833
19.6667	-3.605	23.159
19.6833	-3.602	23.274
19.7	-3.605	23.329
19.7167	-3.619	23.232
19.7333	-3.594	22.867
19.75	-3.621	22.428
19.7667	-3.613	22.541
19.7833	-3.63	22.341
19.8	-3.619	22.725
19.8167	-3.61	22.859
19.8333	-3.616	22.741
19.85	-3.61	22.533
19.8667	-3.616	22.407
19.8833	-3.619	22.481
19.9	-3.61	22.394
19.9167	-3.621	22.341
19.9333	-3.619	22.428
19.95	-3.613	22.507
19.9667	-3.624	22.68
19.9833	-3.632	22.793
20	-3.644	22.733
20.0167	-3.624	22.765
20.0333	-3.638	22.817
20.05	-3.641	22.583
20.0667	-3.644	22.436
20.0833	-3.649	22.444
20.1	-3.621	22.646
20.1167	-3.652	22.696
20.1333	-3.652	22.78
20.15	-3.632	22.331
20.1667	-3.638	22.062
20.1833	-3.644	22.126
20.2	-3.646	21.972
20.2167	-3.649	22.365
20.2333	-3.644	22.52
20.25	-3.649	22.539
20.2667	-3.657	22.565
20.2833	-3.655	22.633
20.3	-3.644	22.891
20.3167	-3.649	22.917
20.3333	-3.655	22.746
20.35	-3.657	22.352
20.3667	-3.652	22.236
20.3833	-3.652	22.086
20.4	-3.655	21.922
20.4167	-3.66	21.64
20.4333	-3.649	21.56
20.45	-3.655	21.613
20.4667	-3.644	21.805
20.4833	-3.671	22.263
20.5	-3.655	22.515
20.5167	-3.66	22.809
20.5333	-3.671	22.628
20.55	-3.66	22.565
20.5667	-3.674	22.591
20.5833	-3.674	22.362
20.6	-3.646	22.336
20.6167	-3.666	22.189
20.6333	-3.671	22.252
20.65	-3.691	22.294
20.6667	-3.685	22.123
20.6833	-3.66	22.054
20.7	-3.671	22.001
20.7167	-3.666	21.999
20.7333	-3.649	22.073
20.75	-3.693	22.121
20.7667	-3.693	22.11
20.7833	-3.671	22.168
20.8	-3.663	22.113
20.8167	-3.657	22.097
20.8333	-3.688	22.105
20.85	-3.685	22.089
20.8667	-3.677	22.215
20.8833	-3.663	22.131
20.9	-3.666	21.956
20.9167	-3.677	21.821
20.9333	-3.685	21.709
20.95	-3.68	21.706
20.9667	-3.68	21.733
20.9833	-3.668	21.77
21	-3.663	21.956
21.0167	-3.674	21.961
21.0333	-3.668	21.977
21.05	-3.666	22.004
21.0667	-3.682	22.025
21.0833	-3.682	22.068
21.1	-3.682	22.054
21.1167	-3.68	21.879
21.1333	-3.657	21.773
21.15	-3.644	21.767
21.1667	-3.671	21.717
21.1833	-3.693	21.648
21.2	-3.682	21.722
21.2167	-3.68	21.823
21.2333	-3.68	21.908
21.25	-3.68	21.908
21.2667	-3.666	21.86
21.2833	-3.685	22.012
21.3	-3.666	22.244
21.3167	-3.68	22.525
21.3333	-3.688	22.678
21.35	-3.682	22.552
21.3667	-3.682	22.255
21.3833	-3.685	21.969
21.4	-3.693	21.845
21.4167	-3.685	21.783
21.4333	-3.696	21.813
21.45	-3.688	22.081
21.4667	-3.674	22.054
21.4833	-3.663	21.927
21.5	-3.691	21.786
21.5167	-3.682	22.049
21.5333	-3.688	22.007
21.55	-3.682	22.017
21.5667	-3.691	22.234
21.5833	-3.68	22.347
21.6	-3.682	22.657
21.6167	-3.668	22.717
21.6333	-3.685	22.72
21.65	-3.685	22.762
21.6667	-3.68	22.872
21.6833	-3.688	22.809
21.7	-3.688	22.725
21.7167	-3.696	22.73
21.7333	-3.677	22.786
21.75	-3.71	22.646
21.7667	-3.707	22.428
21.7833	-3.699	22.426
21.8	-3.707	22.518
21.8167	-3.713	22.63
21.8333	-3.688	22.801
21.85	-3.705	22.725
21.8667	-3.716	22.665
21.8833	-3.727	22.733
21.9	-3.727	22.904
21.9167	-3.721	22.799
21.9333	-3.705	22.738
21.95	-3.707	22.899
21.9667	-3.713	22.754
21.9833	-3.721	22.709
22	-3.688	22.567
22.0167	-3.71	22.704
22.0333	-3.718	22.581
22.05	-3.691	22.373
22.0667	-3.696	22.271
22.0833	-3.707	22.289
22.1	-3.699	22.186
22.1167	-3.688	22.218
22.1333	-3.707	22.197
22.15	-3.691	22.297
22.1667	-3.693	22.344
22.1833	-3.705	22.426
22.2	-3.693	22.51
22.2167	-3.688	22.575
22.2333	-3.705	22.536
22.25	-3.705	22.883
22.2667	-3.677	23.164
22.2833	-3.724	23.198
22.3	-3.716	23.216
22.3167	-3.721	23.093
22.3333	-3.716	23.069
22.35	-3.721	22.709
22.3667	-3.735	22.87
22.3833	-3.71	23.146
22.4	-3.724	23.153
22.4167	-3.713	22.988
22.4333	-3.724	23.088
22.45	-3.727	23.295
22.4667	-3.707	23.222
22.4833	-3.705	23.164
22.5	-3.71	23.203
22.5167	-3.729	23.18
22.5333	-3.716	23.167
22.55	-3.685	23.143
22.5667	-3.705	23.266
22.5833	-3.705	23.287
22.6	-3.721	23.188
22.6167	-3.71	23.206
22.6333	-3.727	23.232
22.65	-3.727	23.235
22.6667	-3.716	23.077
22.6833	-3.707	23.069
22.7	-3.713	22.956
22.7167	-3.699	22.804
22.7333	-3.71	22.87
22.75	-3.724	22.775
22.7667	-3.707	22.872
22.7833	-3.724	22.843
22.8	-3.732	22.778
22.8167	-3.716	22.67
22.8333	-3.727	22.541
22.85	-3.702	22.397
22.8667	-3.721	22.373
22.8833	-3.727	22.336
22.9	-3.713	22.249
22.9167	-3.727	22.081
22.9333	-3.735	21.967
22.95	-3.729	22.057
22.9667	-3.716	22.025
22.9833	-3.735	22.205
23	-3.718	22.397
23.0167	-3.721	22.215
23.0333	-3.707	22.081
23.05	-3.741	22.131
23.0667	-3.713	22.194
23.0833	-3.71	22.16
23.1	-3.735	22.092
23.1167	-3.724	21.975
23.1333	-3.738	22.012
23.15	-3.738	22.129
23.1667	-3.76	22.271
23.1833	-3.721	22.433
23.2	-3.729	22.525
23.2167	-3.718	22.347
23.2333	-3.741	22.181
23.25	-3.743	22.007
23.2667	-3.721	21.964
23.2833	-3.707	21.956
23.3	-3.716	21.807
23.3167	-3.716	21.757
23.3333	-3.724	21.866
23.35	-3.716	21.93
23.3667	-3.718	22.049
23.3833	-3.699	22.007
23.4	-3.71	22.041
23.4167	-3.705	21.993
23.4333	-3.724	21.988
23.45	-3.713	22.065
23.4667	-3.718	21.969
23.4833	-3.718	21.876
23.5	-3.705	22.081
23.5167	-3.71	22.383
23.5333	-3.718	22.436
23.55	-3.707	22.255
23.5667	-3.707	22.341
23.5833	-3.718	22.179
23.6	-3.707	22.113
23.6167	-3.702	22.389
23.6333	-3.707	22.223
23.65	-3.702	22.383
23.6667	-3.713	22.478
23.6833	-3.702	22.523
23.7	-3.724	22.426
23.7167	-3.718	22.315
23.7333	-3.732	22.349
23.75	-3.732	22.163
23.7667	-3.721	22.086
23.7833	-3.713	22.334
23.8	-3.724	22.494
23.8167	-3.713	22.736
23.8333	-3.707	22.983
23.85	-3.705	23.138
23.8667	-3.713	23.303
23.8833	-3.707	23.5
23.9	-3.713	23.713
23.9167	-3.705	23.713
23.9333	-3.682	23.647
23.95	-3.682	23.506
23.9667	-3.702	23.082
23.9833	-3.707	23.006
24	-3.696	23.075
24.0167	-3.699	23.025
24.0333	-3.691	22.83
24.05	-3.674	22.88
24.0667	-3.668	22.904
24.0833	-3.674	23.025
24.1	-3.677	23.04
24.1167	-3.677	23.04
24.1333	-3.685	23.061
24.15	-3.685	23.156
24.1667	-3.663	23.23
24.1833	-3.68	23.056
24.2	-3.674	22.977
24.2167	-3.666	22.956
24.2333	-3.677	22.822
24.25	-3.688	22.673
24.2667	-3.682	22.654
24.2833	-3.685	22.688
24.3	-3.677	22.788
24.3167	-3.666	22.704
24.3333	-3.646	22.612
24.35	-3.649	22.604
24.3667	-3.646	22.507
24.3833	-3.66	22.615
24.4	-3.652	22.562
24.4167	-3.649	22.667
24.4333	-3.644	22.397
24.45	-3.638	22.228
24.4667	-3.646	22.281
24.4833	-3.638	22.489
24.5	-3.641	22.948
24.5167	-3.657	23.033
24.5333	-3.657	23.114
24.55	-3.663	23.103
24.5667	-3.649	23.051
24.5833	-3.654	23.048
24.6	-3.64	22.914
24.6167	-3.654	22.993
24.6333	-3.649	23.035
24.65	-3.668	23.188
24.6667	-3.679	23.416
24.6833	-3.654	23.048
24.7	-3.654	23.127
24.7167	-3.632	23.033
24.7333	-3.627	22.946
24.75	-3.613	22.804
24.7667	-3.627	22.767
24.7833	-3.624	22.801
24.8	-3.61	22.767
24.8167	-3.624	22.778
24.8333	-3.627	22.762
24.85	-3.619	22.733
24.8667	-3.61	22.754
24.8833	-3.63	22.733
24.9	-3.619	22.814
24.9167	-3.616	22.964
24.9333	-3.601	23.098
24.95	-3.626	22.946
24.9667	-3.626	22.888
24.9833	-3.64	22.93
25	-3.629	22.883
25.0167	-3.639	22.872
25.0333	-3.62	22.812
25.05	-3.648	22.754
25.0667	-3.639	22.628
25.0833	-3.617	22.504
25.1	-3.64	22.494
25.1167	-3.626	22.341
25.1333	-3.631	22.439
25.15	-3.623	22.341
25.1667	-3.618	22.244
25.1833	-3.614	22.265
25.2	-3.631	22.223
25.2167	-3.617	22.386
25.2333	-3.656	22.386
25.25	-3.603	22.447
25.2667	-3.628	22.215
25.2833	-3.62	22.033
25.3	-3.617	22.094
25.3167	-3.607	22.123
25.3333	-3.62	22.097
25.35	-3.629	22.025
25.3667	-3.609	22.017
25.3833	-3.631	22.105
25.4	-3.623	22.284
25.4167	-3.617	22.255
25.4333	-3.617	22.318
25.45	-3.617	22.504
25.4667	-3.634	22.696
25.4833	-3.622	22.62
25.5	-3.611	22.478
25.5167	-3.622	22.486
25.5333	-3.617	22.41
25.55	-3.614	22.475
25.5667	-3.619	22.604
25.5833	-3.611	22.709
25.6	-3.606	22.736
25.6167	-3.606	22.515
25.6333	-3.608	22.336
25.65	-3.6	22.68
25.6667	-3.586	22.849
25.6833	-3.614	22.893
25.7	-3.606	22.822
25.7167	-3.592	22.859
25.7333	-3.602	22.843
25.75	-3.591	22.899
25.7667	-3.624	22.736
25.7833	-3.608	22.531
25.8	-3.619	22.483
25.8167	-3.613	22.365
25.8333	-3.619	22.462
25.85	-3.61	22.722
25.8667	-3.608	22.851
25.8833	-3.599	22.717
25.9	-3.597	22.441
25.9167	-3.591	22.557
25.9333	-3.588	22.712
25.95	-3.591	22.625
25.9667	-3.608	22.623
25.9833	-3.583	22.722
26	-3.594	22.83
26.0167	-3.594	23.174
26.0333	-3.597	23.188
26.05	-3.591	23.308
26.0667	-3.585	23.521
26.0833	-3.583	22.996
26.1	-3.583	22.349
26.1167	-3.585	22.276
26.1333	-3.594	22.391
26.15	-3.58	22.496
26.1667	-3.577	22.284
26.1833	-3.608	22.347
26.2	-3.577	22.439
26.2167	-3.591	22.441
26.2333	-3.553	22.357
26.25	-3.589	22.305
26.2667	-3.597	22.078
26.2833	-3.58	21.956
26.3	-3.569	21.887
26.3167	-3.561	21.882
26.3333	-3.561	21.903
26.35	-3.58	21.908
26.3667	-3.555	22.105
26.3833	-3.555	22.32
26.4	-3.572	22.512
26.4167	-3.577	22.604
26.4333	-3.563	22.567
26.45	-3.574	22.405
26.4667	-3.577	22.176
26.4833	-3.563	22.247
26.5	-3.563	22.381
26.5167	-3.574	22.376
26.5333	-3.58	22.239
26.55	-3.563	22.15
26.5667	-3.566	22.257
26.5833	-3.583	22.268
26.6	-3.553	22.421
26.6167	-3.55	22.29
26.6333	-3.533	22.232
26.65	-3.541	22.192
26.6667	-3.528	22.206
26.6833	-3.536	22.298
26.7	-3.553	22.256
26.7167	-3.53	22.227
26.7333	-3.547	22.253
26.75	-3.566	22.308
26.7667	-3.555	22.177
26.7833	-3.555	22.015
26.8	-3.558	22.087
26.8167	-3.547	22.237
26.8333	-3.552	22.558
26.85	-3.541	22.46
26.8667	-3.527	22.484
26.8833	-3.541	22.637
26.9	-3.544	22.702
26.9167	-3.533	22.757
26.9333	-3.549	22.755
26.95	-3.533	22.797
26.9667	-3.53	22.805
26.9833	-3.541	22.792
27	-3.536	22.353
27.0167	-3.519	22.145
27.0333	-3.533	22.015
27.05	-3.522	21.813
27.0667	-3.522	21.827
27.0833	-3.53	21.959
27.1	-3.522	22.09
27.1167	-3.536	22.153
27.1333	-3.538	22.258
27.15	-3.522	22.216
27.1667	-3.5	22.206
27.1833	-3.524	22.021
27.2	-3.522	22.047
27.2167	-3.544	21.938
27.2333	-3.519	21.912
27.25	-3.53	21.97
27.2667	-3.524	21.973
27.2833	-3.522	21.991
27.3	-3.53	22.148
27.3167	-3.519	22.224
27.3333	-3.519	22.529
27.35	-3.5	22.889
27.3667	-3.538	23.054
27.3833	-3.536	22.723
27.4	-3.527	22.752
27.4167	-3.519	22.936
27.4333	-3.524	23.073
27.45	-3.538	23.086
27.4667	-3.513	22.978
27.4833	-3.519	22.765
27.5	-3.53	22.571
27.5167	-3.511	22.439
27.5333	-3.522	22.232
27.55	-3.502	22.177
27.5667	-3.491	22.187
27.5833	-3.497	22.316
27.6	-3.488	22.219
27.6167	-3.497	22.203
27.6333	-3.505	22.274
27.65	-3.511	22.329
27.6667	-3.505	22.403
27.6833	-3.505	22.547
27.7	-3.488	22.587
27.7167	-3.488	22.579
27.7333	-3.475	22.379
27.75	-3.486	22.424
27.7667	-3.508	22.426
27.7833	-3.488	22.418
27.8	-3.491	22.55
27.8167	-3.483	22.75
27.8333	-3.491	22.989

## Sheet: Figure 2D
Simulation ΦLM=40%
direction	Kx	Ky	Kz
microstructure	Thermal Conductivity/W/mK
Grid	6.8	6.8	8.8
Honeycomb	5.8	5.8	8.9
Cubic	6.2	6.2	8.4
Concentic	4.3	4.3	13.2
Gyroid	9.5	9.5	9.5

## Sheet: Figure 2E
K∥	Grid ΦLM=42.9%		Honeycomb ΦLM=59.3%		Cubic ΦLM=48.1%		Concentric ΦLM=44.5
	Thermal Conductivity/W/mK		Thermal Conductivity/W/mK		Thermal Conductivity/W/mK		Thermal Conductivity/W/mK
strain（%）	mean	standard deviation	mean	standard deviation	mean	standard deviation	mean	standard deviation
0	5.9	0.7	8	0.5	6.1	0.6	3.9	0.5
100	8.5	1.1	12.2	0.7	9.7	0.8	7.8	0.6
200	11.1	0.8	15	0.8	11.2	0.9	10.5	0.83
300	12.8	0.9	17.6	0.9	13.2	1	12.4	0.9

## Sheet: Figure 2F
	Experiment Gyroid									Simulation Gyroid
	K∥ ΦLM=48.2%		K⊥ ΦLM=48.2%		K∥ ΦLM=81.4%		K⊥ ΦLM=81.4%			K∥ ΦLM=48.2%	K⊥ ΦLM=48.2%	K∥ ΦLM=81.4%	K⊥ ΦLM=81.4%
	Thermal Conductivity/W/mK		Thermal Conductivity/W/mK		Thermal Conductivity/W/mK		Thermal Conductivity/W/mK			Thermal Conductivity/W/mK	Thermal Conductivity/W/mK	Thermal Conductivity/W/mK	Thermal Conductivity/W/mK
strain（%）	mean	standard deviation	mean	standard deviation	mean	standard deviation	mean	standard deviation
0	11	0.8	11	0.8	21.2	0.8	21.3	0.9		11.6	11.6	22.6	22.6
100	13.1	0.7	10.8	0.7	25.1	0.7	20.8	0.8		14.1	11.3	26	21.6
200	14.2	0.6	10.4	0.6	25.5	0.6	20.6	0.6		15.2	10.9	26.6	20.8
300	15.6	0.8	10.2	0.8	27.1	0.8	20.2	0.8		15.9	10.6	27.5	20.6

## Sheet: Figure 2H
Strain(%)	1	1	200	200	300	300	400	400	500	500	600	600		600%-5 times	1st	1st	2nd	2nd	3rd	3rd	4th	4th	5th	5th
	Strain/%	Stress/Mpa	Strain/%	Stress/Mpa	Strain/%	Stress/Mpa	Strain/%	Stress/Mpa	Strain/%	Stress/Mpa	Strain/%	Stress/Mpa			Strain/%	Stress/Mpa	Strain/%	Stress/Mpa	Strain/%	Stress/Mpa	Strain/%	Stress/Mpa	Strain/%	Stress/Mpa
	0.02271	0.00163	7.68493	0.000488008	25.6895	0.000364798	42.5667	0.000364798	58.566	0.000425195	74.3083	0.000364798			0.02346	0.000630545	85.5646	0.000386541	89.0055	0.000345471	90.9429	0.000386541	92.2046	0.000345471
	0.04382	0.00167	7.69007	0.000386541	25.7079	0.000529078	42.5869	0.000364798	58.5846	0.000567732	74.3254	0.000548405			0.04436	0.000649872	85.5827	0.000567732	89.0238	0.000507335	90.9626	0.000425195	92.2244	0.000364798
	0.06761	0.00169	7.70893	0.000507335	25.7395	0.000446938	42.6123	0.000567732	58.6149	0.000507335	74.3552	0.000567732			0.0675	0.000669199	85.6133	0.000529078	89.0516	0.000507335	90.9896	0.000608802	92.2512	0.000548405
	0.08904	0.00169	7.74043	0.000466265	25.765	0.000323728	42.6416	0.000386541	58.6432	0.000345471	74.3847	0.000345471			0.08818	0.000710269	85.6412	0.000323728	89.0806	0.000345471	91.0187	0.000323728	92.279	0.000323728
	0.11186	0.00169	7.76721	0.000282658	25.7883	0.000386541	42.6659	0.000364798	58.6665	0.000425195	74.4077	0.000386541			0.11164	0.000710269	85.6636	0.000386541	89.1045	0.000386541	91.042	0.000386541	92.3031	0.000323728
	0.13232	0.00173	7.78971	0.000364798	25.8118	0.000425195	42.69	0.000466265	58.689	0.000446938	74.4313	0.000466265			0.13232	0.000751339	85.6876	0.000466265	89.128	0.000425195	91.0642	0.000466265	92.3262	0.000405868
	0.15589	0.00173	7.81157	0.000425195	25.8339	0.000425195	42.712	0.000425195	58.7111	0.000507335	74.4538	0.000446938			0.15568	0.000773082	85.7095	0.000488008	89.1489	0.000446938	91.0886	0.000466265	92.3487	0.000405868
	0.17807	0.00177	7.83514	0.000425195	25.8558	0.000507335	42.7337	0.000488008	58.7344	0.000488008	74.4769	0.000488008			0.17721	0.000792409	85.7335	0.000529078	89.1729	0.000488008	91.1105	0.000446938	92.3701	0.000488008
	0.20196	0.00175	7.85796	0.000466265	25.8785	0.000529078	42.7558	0.000507335	58.7571	0.000529078	74.4979	0.000488008			0.20046	0.000773082	85.7552	0.000529078	89.1953	0.000529078	91.1335	0.000507335	92.3937	0.000488008
	0.22264	0.00179	7.88079	0.000466265	25.9019	0.000548405	42.779	0.000529078	58.7792	0.000529078	74.5209	0.000529078			0.22104	0.000833479	85.778	0.000529078	89.2191	0.000507335	91.1547	0.000507335	92.4168	0.000466265
	0.246	0.00179	7.90136	0.000488008	25.9246	0.000529078	42.8019	0.000529078	58.8005	0.000608802	74.5425	0.000548405			0.2445	0.000852806	85.7994	0.000589475	89.2399	0.000548405	91.1775	0.000548405	92.4396	0.000466265
	0.26711	0.00181	7.92418	0.000548405	25.9467	0.000567732	42.8242	0.000589475	58.8227	0.000608802	74.5652	0.000608802			0.26679	0.000833479	85.8223	0.000608802	89.2627	0.000567732	91.1981	0.000608802	92.461	0.000548405
	0.28939	0.00183	7.94614	0.000589475	25.9688	0.000589475	42.8462	0.000548405	58.8449	0.000649872	74.5866	0.000589475			0.29121	0.000852806	85.8425	0.000608802	89.2839	0.000567732	91.2216	0.000630545	92.4837	0.000567732
	0.31071	0.00187	7.96961	0.000548405	25.9908	0.000649872	42.8687	0.000608802	58.8681	0.000649872	74.6086	0.000669199			0.31157	0.000893876	85.8661	0.000669199	89.3064	0.000608802	91.2433	0.000630545	92.5047	0.000608802
	0.33375	0.00187	7.99146	0.000589475	26.0118	0.000608802	42.8894	0.000608802	58.8903	0.000669199	74.6302	0.000649872			0.3345	0.000915619	85.8876	0.000649872	89.3269	0.000630545	91.2664	0.000669199	92.5265	0.000589475
	0.35529	0.00191	8.01429	0.000608802	26.0344	0.000669199	42.9123	0.000649872	58.9125	0.000669199	74.654	0.000732012			0.35561	0.000934946	85.9109	0.000690942	89.3505	0.000669199	91.2869	0.000669199	92.5486	0.000630545
	0.37896	0.00189	8.03614	0.000630545	26.0566	0.000649872	42.9341	0.000669199	58.9342	0.000732012	74.6768	0.000669199			0.37779	0.000954273	85.9316	0.000710269	89.3724	0.000690942	91.3098	0.000751339	92.5714	0.000630545
	0.39911	0.00191	8.05886	0.000608802	26.0799	0.000710269	42.9569	0.000690942	58.9565	0.000710269	74.6988	0.000710269			0.39911	0.00102	85.9549	0.000751339	89.3962	0.000669199	91.3325	0.000732012	92.5941	0.000690942
	0.42161	0.00195	8.07954	0.000649872	26.1015	0.000690942	42.978	0.000669199	58.9779	0.000792409	74.7207	0.000732012			0.42246	0.00102	85.9774	0.000773082	89.4162	0.000710269	91.3566	0.000732012	92.6164	0.000649872
	0.44368	0.00195	8.10311	0.000669199	26.1225	0.000751339	43.0009	0.000751339	59.0001	0.000773082	74.7432	0.000751339			0.44379	0.00104	86.0009	0.000773082	89.439	0.000773082	91.3777	0.000751339	92.637	0.000732012
	0.46811	0.00195	8.12464	0.000690942	26.1452	0.000751339	43.0229	0.000751339	59.0228	0.000811736	74.7643	0.000751339			0.46757	0.00106	86.0218	0.000773082	89.4605	0.000751339	91.3997	0.000773082	92.6596	0.000710269
	0.48868	0.00197	8.14736	0.000690942	26.1677	0.000792409	43.0466	0.000811736	59.0449	0.000811736	74.7866	0.000833479			0.48771	0.00108	86.0449	0.000852806	89.485	0.000773082	91.4209	0.000773082	92.6827	0.000751339
	0.51204	0.00199	8.16825	0.000751339	26.1902	0.000751339	43.0686	0.000773082	59.0666	0.000874549	74.8092	0.000792409			0.51043	0.0011	86.0665	0.000833479	89.5058	0.000792409	91.4439	0.000811736	92.7057	0.000732012
	0.53411	0.00199	8.19096	0.000773082	26.213	0.000833479	43.0911	0.000811736	59.0898	0.000852806	74.8323	0.000833479			0.53196	0.00112	86.0885	0.000874549	89.5289	0.000833479	91.4648	0.000833479	92.727	0.000792409
	0.55714	0.00201	8.21229	0.000773082	26.2353	0.000811736	43.1126	0.000833479	59.113	0.000893876	74.8539	0.000833479			0.55629	0.00112	86.1086	0.000893876	89.5503	0.000874549	91.4878	0.000893876	92.75	0.000792409
	0.57814	0.00205	8.23607	0.000792409	26.2579	0.000852806	43.1345	0.000874549	59.1356	0.000893876	74.8753	0.000893876			0.5775	0.00114	86.1325	0.000915619	89.5738	0.000852806	91.51	0.000833479	92.7723	0.000811736
	0.60182	0.00209	8.25761	0.000792409	26.2794	0.000852806	43.1556	0.000874549	59.1567	0.000934946	74.8974	0.000893876			0.60118	0.00116	86.1542	0.000954273	89.594	0.000874549	91.5331	0.000893876	92.7944	0.000792409
	0.62314	0.00208	8.28032	0.000792409	26.3013	0.000934946	43.1784	0.000934946	59.1795	0.000934946	74.9207	0.000934946			0.62229	0.00116	86.1777	0.000976016	89.6177	0.000915619	91.5543	0.000893876	92.8156	0.000893876
	0.64543	0.00209	8.30239	0.000852806	26.3238	0.000893876	43.2005	0.000915619	59.2008	0.000934946	74.9435	0.000893876			0.64575	0.0012	86.1978	0.000934946	89.6394	0.000915619	91.5767	0.000934946	92.8386	0.000852806
	0.66557	0.00212	8.32446	0.000852806	26.3459	0.000954273	43.2237	0.000954273	59.2224	0.000976016	74.9654	0.000954273			0.66611	0.00124	86.2209	0.00102	89.6618	0.000934946	91.598	0.000954273	92.8602	0.000893876
	0.68882	0.00215	8.34546	0.000893876	26.3675	0.000934946	43.2453	0.000934946	59.2442	0.00102	74.9867	0.000915619			0.68968	0.00124	86.2434	0.000995343	89.6831	0.000954273	91.6219	0.000954273	92.883	0.000915619
	0.71068	0.00215	8.36904	0.000934946	26.3894	0.000995343	43.2673	0.000976016	59.2675	0.00102	75.0094	0.000995343			0.711	0.00122	86.2669	0.00102	89.7058	0.000976016	91.6434	0.000915619	92.9037	0.000934946
	0.73425	0.00218	8.39143	0.000934946	26.4117	0.000995343	43.289	0.000995343	59.2899	0.00106	75.0315	0.000995343			0.73371	0.00128	86.2877	0.00104	89.7271	0.00102	91.6666	0.000995343	92.9267	0.000915619
	0.75568	0.0022	8.41457	0.000954273	26.4345	0.00102	43.3123	0.00104	59.3124	0.00104	75.0536	0.00102			0.75429	0.00132	86.311	0.0011	89.7516	0.00102	91.6881	0.000995343	92.9489	0.000976016
	0.77914	0.00222	8.43536	0.000976016	26.4574	0.00102	43.3341	0.00102	59.3329	0.00108	75.0754	0.00104			0.77764	0.00132	86.3333	0.00108	89.7726	0.00104	91.7114	0.00104	92.973	0.000954273
	0.80079	0.00222	8.45775	0.000995343	26.4795	0.00106	43.3571	0.0011	59.3556	0.00108	75.0976	0.00106			0.79864	0.00132	86.356	0.0011	89.7959	0.00108	91.7315	0.00104	92.9944	0.000995343
	0.82329	0.00222	8.47886	0.00104	26.5015	0.00106	43.3792	0.00108	59.3784	0.0011	75.1192	0.00104			0.82361	0.00134	86.3761	0.00112	89.8172	0.0011	91.7544	0.00108	93.0166	0.000995343
	0.84311	0.00224	8.50264	0.00104	26.524	0.00108	43.402	0.0011	59.4012	0.0011	75.1419	0.00112			0.8445	0.00132	86.3998	0.00114	89.8399	0.0011	91.7766	0.00106	93.0378	0.00104
	0.86764	0.00232	8.52482	0.00102	26.5452	0.00106	43.4235	0.0011	59.4223	0.00114	75.1646	0.00112			0.86764	0.00142	86.4214	0.00112	89.86	0.0011	91.7994	0.0011	93.0603	0.00104
	0.89004	0.0023	8.54689	0.00106	26.5676	0.00114	43.4453	0.00114	59.4461	0.00116	75.1876	0.00116			0.88843	0.0014	86.4445	0.00116	89.884	0.00114	91.8204	0.00112	93.0811	0.00106
	0.91307	0.00228	8.56875	0.00108	26.5905	0.00114	43.4676	0.00112	59.4679	0.0012	75.2099	0.0011			0.91136	0.00144	86.4647	0.00118	89.906	0.00116	91.843	0.00114	93.1047	0.0011
	0.93311	0.00232	8.59157	0.0011	26.6131	0.00118	43.4898	0.00118	59.4904	0.00118	75.2321	0.00118			0.93139	0.00142	86.4879	0.00124	89.9298	0.00118	91.8648	0.00116	93.1276	0.00114
	0.95593	0.00238	8.61246	0.00112	26.6354	0.00116	43.5114	0.00116	59.5116	0.00124	75.2538	0.00116			0.95561	0.00148	86.5094	0.00122	89.9499	0.00118	91.8886	0.00114	93.1511	0.0011
	0.97757	0.00238	8.63539	0.00114	26.6564	0.00122	43.5329	0.00124	59.535	0.00122	75.2758	0.0012			0.97757	0.00146	86.5335	0.00124	89.9727	0.0012	91.9101	0.00114	93.1708	0.00114
	1.00114	0.00238	8.65757	0.00118	26.6781	0.0012	43.5557	0.0012	59.556	0.00124	75.2968	0.0012			1.00179	0.00151	86.5543	0.00124	89.994	0.0012	91.9333	0.00122	93.1933	0.00116
	1.02246	0.00238	8.68061	0.00116	26.7012	0.00124	43.5791	0.00126	59.5787	0.00126	75.3194	0.00124			1.02182	0.00152	86.5776	0.0013	90.018	0.00124	91.9547	0.0012	93.2157	0.00118
	1.04518	0.00244	8.70129	0.00118	26.724	0.0012	43.6014	0.00124	59.5996	0.00128	75.3421	0.00122			1.04454	0.00155	86.5991	0.00128	90.0392	0.00126	91.977	0.00122	93.2398	0.00116
	1.06671	0.00242	8.72443	0.00122	26.746	0.00126	43.6233	0.0013	59.6227	0.0013	75.3646	0.00126			1.06575	0.00155	86.622	0.0013	90.0622	0.00126	91.998	0.00122	93.2608	0.0012
	1.08932	0.00242	8.74661	0.00124	26.7682	0.00126	43.6458	0.00128	59.6444	0.00136	75.3868	0.00126			1.09018	0.00159	86.6423	0.00132	90.0828	0.00128	92.0208	0.0013	93.2833	0.00122
	1.11064	0.00244	8.77061	0.00124	26.79	0.0013	43.6685	0.0013	59.6682	0.00134	75.4085	0.00132			1.11129	0.00159	86.6661	0.00138	90.1059	0.00132	92.0439	0.00126	93.3045	0.00126
	1.134	0.00248	8.79086	0.00122	26.812	0.0013	43.6894	0.00128	59.6895	0.00136	75.4306	0.0013			1.13379	0.00163	86.6879	0.00134	90.1274	0.0013	92.067	0.00128	93.3274	0.00124
	1.15586	0.00248	8.81389	0.00128	26.834	0.00136	43.7114	0.00138	59.7125	0.00138	75.4533	0.00136			1.15543	0.00163	86.7117	0.0014	90.1505	0.00132	92.0877	0.00128	93.348	0.00128
	1.17868	0.0025	8.83511	0.0013	26.8571	0.00136	43.735	0.00136	59.7336	0.00142	75.4759	0.00132			1.17814	0.00165	86.7322	0.00138	90.1722	0.00134	92.1095	0.00134	93.3714	0.00128
	1.19893	0.00252	8.85814	0.0013	26.8797	0.00138	43.7579	0.0014	59.7561	0.0014	75.4986	0.00138			1.19861	0.00167	86.7548	0.00142	90.1953	0.00138	92.1318	0.00134	93.3932	0.0013
	1.22229	0.00256	8.87893	0.00134	26.9012	0.00138	43.7794	0.00136	59.7768	0.00144	75.5208	0.00138			1.22218	0.00171	86.7762	0.00142	90.216	0.00138	92.155	0.00138	93.4163	0.0013
	1.24436	0.00254	8.90229	0.00136	26.9225	0.00144	43.8004	0.00144	59.801	0.00146	75.5434	0.00138			1.24425	0.00169	86.8002	0.00144	90.239	0.00142	92.1768	0.00134	93.437	0.00134
	1.26857	0.00254	8.92393	0.00136	26.9457	0.00142	43.8231	0.00142	59.8234	0.00148	75.5646	0.0014			1.26696	0.00173	86.8216	0.00142	90.2612	0.00142	92.1999	0.00142	93.4606	0.00136
	1.28989	0.00258	8.94782	0.00136	26.9684	0.00146	43.8453	0.00148	59.8466	0.00148	75.5869	0.00148			1.28732	0.00175	86.8443	0.00148	90.2854	0.00144	92.2211	0.00142	93.483	0.00138
	1.31218	0.00262	8.96839	0.00136	26.9911	0.00144	43.8686	0.00144	59.867	0.00152	75.6094	0.00142			1.311	0.00179	86.8654	0.00148	90.3065	0.00146	92.2438	0.00144	93.5065	0.00138
	1.33329	0.00262	8.99046	0.0014	27.0129	0.00148	43.8902	0.00151	59.8899	0.00152	75.6309	0.00146			1.33339	0.00175	86.8883	0.00152	90.3297	0.00151	92.2647	0.00142	93.5275	0.0014
	1.35611	0.00265	9.012	0.0014	27.0352	0.00148	43.9123	0.00148	59.9111	0.00155	75.653	0.00146			1.35729	0.00179	86.909	0.00152	90.3505	0.00148	92.2873	0.00148	93.55	0.0014
	1.37679	0.00265	9.03654	0.00144	27.0568	0.00151	43.9344	0.00152	59.9352	0.00157	75.6752	0.00152			1.37839	0.00177	86.9326	0.00159	90.3733	0.00151	92.3099	0.00144	93.571	0.00144
	1.40068	0.00271	9.05786	0.00144	27.079	0.00148	43.9559	0.00151	59.9562	0.00159	75.6973	0.00148			1.40132	0.00183	86.9544	0.00157	90.3933	0.00157	92.3324	0.00151	93.5939	0.00142
	1.42211	0.00271	9.08046	0.00151	27.1001	0.00157	43.9785	0.00157	59.9795	0.00161	75.7198	0.00157			1.42179	0.00185	86.9774	0.00159	90.4172	0.00157	92.3535	0.00151	93.6149	0.00148
	1.44557	0.00268	9.10254	0.00151	27.1233	0.00157	44.001	0.00157	60.0004	0.00163	75.743	0.00152			1.44461	0.00187	86.9982	0.00161	90.4384	0.00155	92.3758	0.00159	93.6383	0.00148
	1.46561	0.00268	9.12546	0.00151	27.1456	0.00161	44.0234	0.00163	60.0233	0.00161	75.7646	0.00157			1.46539	0.00187	87.0211	0.00167	90.462	0.00159	92.399	0.00155	93.6597	0.00151
	1.48864	0.00273	9.14646	0.00152	27.1689	0.00157	44.0449	0.00159	60.044	0.00167	75.7875	0.00157			1.48864	0.00191	87.0438	0.00163	90.4827	0.00157	92.4226	0.00157	93.6834	0.00151
	1.51007	0.00275	9.1695	0.00157	27.189	0.00163	44.0666	0.00163	60.0675	0.00165	75.8094	0.00163			1.50986	0.00193	87.0673	0.00165	90.5055	0.00163	92.4445	0.00152	93.7034	0.00155
	1.53429	0.00277	9.19114	0.00157	27.2117	0.00163	44.0899	0.00163	60.0888	0.00167	75.8315	0.00159			1.53439	0.00195	87.0887	0.00165	90.527	0.00163	92.4664	0.00161	93.7268	0.00159
	1.55539	0.00277	9.21375	0.00159	27.234	0.00167	44.113	0.00167	60.1121	0.00167	75.8526	0.00165			1.55464	0.00193	87.1111	0.00169	90.551	0.00167	92.4884	0.00161	93.7484	0.00159
	1.57864	0.00281	9.23454	0.00159	27.257	0.00167	44.1354	0.00165	60.1323	0.00171	75.8764	0.00163			1.57736	0.00201	87.1329	0.00169	90.5729	0.00163	92.5101	0.00165	93.7722	0.00159
	1.60039	0.00283	9.25704	0.00165	27.2792	0.00171	44.1569	0.00171	60.1565	0.00173	75.8986	0.00163			1.59889	0.00199	87.155	0.00173	90.5957	0.00169	92.5311	0.00165	93.7937	0.00161
	1.62396	0.00283	9.279	0.00165	27.3019	0.00169	44.1794	0.00169	60.1781	0.00175	75.9218	0.00165			1.62311	0.00203	87.1759	0.00171	90.6176	0.00169	92.554	0.00167	93.8171	0.00161
	1.64486	0.00283	9.30279	0.00169	27.324	0.00173	44.201	0.00173	60.2027	0.00173	75.9416	0.00175			1.64389	0.00203	87.199	0.00181	90.6408	0.00169	92.5766	0.00165	93.8389	0.00165
	1.66757	0.00289	9.32432	0.00169	27.3463	0.00173	44.2225	0.00173	60.2232	0.00179	75.9643	0.00169			1.66746	0.00205	87.2214	0.00179	90.661	0.00171	92.5995	0.00171	93.862	0.00163
	1.68964	0.00285	9.34682	0.00173	27.368	0.00177	44.2446	0.00177	60.2463	0.00179	75.9865	0.00173			1.68889	0.00203	87.2443	0.00181	90.6844	0.00177	92.6208	0.00169	93.8819	0.00167
	1.71193	0.00289	9.36879	0.00171	27.391	0.00175	44.2674	0.00179	60.267	0.00181	76.01	0.00173			1.71268	0.00208	87.2647	0.00179	90.7057	0.00177	92.6424	0.00175	93.9053	0.00169
	1.73271	0.00289	9.3915	0.00171	27.4123	0.00179	44.2899	0.00181	60.2899	0.00179	76.0313	0.00177			1.73261	0.00205	87.2875	0.00185	90.729	0.00177	92.6649	0.00173	93.9264	0.00171
	1.75564	0.00293	9.4125	0.00175	27.4346	0.00179	44.312	0.00179	60.3106	0.00183	76.054	0.00175			1.75575	0.00214	87.3098	0.00185	90.7494	0.00175	92.6882	0.00179	93.9498	0.00173
	1.77686	0.00295	9.43586	0.00177	27.4562	0.00183	44.3331	0.00187	60.3343	0.00185	76.0753	0.00181			1.7775	0.00214	87.3334	0.00187	90.7722	0.00183	92.7103	0.00177	93.9701	0.00175
	1.80064	0.00297	9.45771	0.00177	27.4787	0.00185	44.3559	0.00183	60.3558	0.00187	76.0981	0.00177			1.80032	0.00218	87.3552	0.00185	90.7937	0.00181	92.7326	0.00179	93.9935	0.00175
	1.8225	0.00297	9.48129	0.00177	27.5008	0.00189	44.3787	0.00185	60.3794	0.00189	76.1192	0.00185			1.82121	0.00218	87.3776	0.00193	90.8179	0.00185	92.7553	0.00179	94.015	0.00175
	1.84532	0.00303	9.50207	0.00179	27.5241	0.00183	44.4012	0.00187	60.3994	0.00191	76.1427	0.00181			1.84436	0.00222	87.3999	0.00191	90.8389	0.00183	92.778	0.00183	94.0393	0.00175
	1.86675	0.00299	9.52446	0.00183	27.5455	0.00189	44.424	0.00193	60.4226	0.00193	76.1644	0.00187			1.86557	0.00222	87.4226	0.00193	90.8625	0.00189	92.7989	0.00181	94.0602	0.00179
	1.88989	0.00303	9.54557	0.00185	27.5686	0.00189	44.4462	0.00189	60.4444	0.00193	76.1869	0.00185			1.88989	0.00224	87.443	0.00191	90.8837	0.00187	92.821	0.00189	94.0834	0.00179
	1.91036	0.00303	9.56968	0.00185	27.59	0.00191	44.4679	0.00191	60.4682	0.00193	76.2077	0.00193			1.911	0.00222	87.4663	0.00195	90.9063	0.00191	92.8437	0.00185	94.1043	0.00181
	1.93393	0.00305	9.59111	0.00183	27.6121	0.00193	44.4907	0.00189	60.489	0.00199	76.2315	0.00191			1.93404	0.00226	87.4886	0.00197	90.927	0.00191	92.8656	0.00191	94.1275	0.00185
	1.956	0.00305	9.61361	0.00189	27.6336	0.00195	44.512	0.00197	60.5128	0.00199	76.2543	0.00195			1.95514	0.00226	87.5102	0.00203	90.9507	0.00195	92.8872	0.00191	94.1481	0.00187
	1.97957	0.00309	9.63471	0.00193	27.6567	0.00195	44.5353	0.00193	60.5346	0.00199	76.2778	0.00191			1.9785	0.00228	87.5316	0.00199	90.9726	0.00191	92.9094	0.00195	94.172	0.00191
	2.00036	0.00309	9.65818	0.00193	27.6793	0.00197	44.5566	0.00201	60.5575	0.00201	76.2986	0.00195			1.99864	0.00228	87.5545	0.00203	90.9961	0.00195	92.9319	0.00193	94.1939	0.00189
	2.02275	0.00315	9.67886	0.00193	27.7025	0.00195	44.5788	0.00201	60.5781	0.00205	76.3212	0.00195			2.02189	0.00238	87.5762	0.00201	91.0169	0.00197	92.955	0.00197	94.2178	0.00189
	2.04386	0.00311	9.70232	0.00197	27.7232	0.00197	44.6003	0.00205	60.6016	0.00205	76.3423	0.00197			2.04439	0.00234	87.5994	0.00208	91.0396	0.00201	92.9773	0.00193	94.2375	0.00191
	2.06721	0.00315	9.72386	0.00195	27.7464	0.00197	44.6232	0.00205	60.6222	0.00208	76.3643	0.00197			2.06839	0.00234	87.6221	0.00205	91.0611	0.00199	92.9994	0.00201	94.2604	0.00195
	2.08854	0.00317	9.74732	0.00199	27.767	0.00214	44.6449	0.00208	60.6453	0.00209	76.3858	0.00203			2.08864	0.00234	87.6444	0.00212	91.0847	0.00203	93.0214	0.00197	94.282	0.00197
	2.11179	0.00321	9.76757	0.00197	27.7906	0.00205	44.6683	0.00208	60.6665	0.00209	76.409	0.00203			2.11125	0.00242	87.6666	0.00209	91.1061	0.00201	93.0435	0.00201	94.306	0.00195
	2.13354	0.00319	9.79061	0.00203	27.8125	0.00208	44.6899	0.00212	60.6898	0.00212	76.4311	0.00205			2.13236	0.0024	87.6885	0.00214	91.1291	0.00209	93.065	0.00199	94.3272	0.00195
	2.15646	0.00321	9.81257	0.00203	27.835	0.00212	44.7131	0.00214	60.7111	0.00215	76.4542	0.00205			2.15646	0.00246	87.7097	0.00214	91.1505	0.00205	93.0872	0.00203	94.3501	0.00197
	2.17725	0.00321	9.83689	0.00208	27.8567	0.00212	44.7346	0.00214	60.7348	0.00212	76.4744	0.00208			2.17779	0.00242	87.7319	0.0022	91.1732	0.00209	93.1101	0.00203	94.371	0.00203
	2.2005	0.00328	9.85821	0.00205	27.8794	0.00212	44.7562	0.00212	60.7561	0.00215	76.4975	0.00208			2.20039	0.00248	87.755	0.00218	91.1937	0.00208	93.1336	0.00208	94.3942	0.00203
	2.22182	0.00323	9.88104	0.00212	27.9005	0.00215	44.7777	0.00218	60.7798	0.0022	76.5195	0.00212			2.22171	0.00248	87.778	0.0022	91.2169	0.00218	93.1554	0.00205	94.4143	0.00205
	2.24529	0.00325	9.90246	0.00209	27.9237	0.00218	44.8014	0.0022	60.8005	0.00218	76.5433	0.00209			2.24486	0.00252	87.7997	0.00215	91.239	0.00214	93.1762	0.00212	94.438	0.00208
	2.26618	0.00325	9.92475	0.00212	27.9455	0.00218	44.8237	0.0022	60.8232	0.0022	76.5644	0.00214			2.26554	0.00252	87.821	0.00224	91.2619	0.00215	93.1984	0.00209	94.4597	0.00208
	2.28846	0.00336	9.94532	0.00212	27.9678	0.0022	44.8464	0.00218	60.844	0.00224	76.5878	0.00215			2.289	0.00256	87.8432	0.00224	91.2823	0.00218	93.2211	0.00212	94.4832	0.00205
	2.31096	0.00332	9.96879	0.00215	27.9891	0.00224	44.8671	0.00222	60.8681	0.00226	76.6094	0.00218			2.31086	0.00254	87.8657	0.00224	91.3054	0.00224	93.2441	0.00212	94.5031	0.00212
	2.33507	0.00334	9.99054	0.00215	28.0124	0.00222	44.8902	0.00224	60.8896	0.00226	76.6322	0.00218			2.33379	0.00258	87.8886	0.00224	91.328	0.0022	93.2659	0.0022	94.5275	0.00215
	2.35661	0.00334	10.0139	0.00224	28.0346	0.00224	44.9114	0.00226	60.9131	0.00228	76.6527	0.00222			2.35436	0.00254	87.9105	0.0023	91.352	0.00224	93.2884	0.00215	94.5496	0.00214
	2.37868	0.0034	10.0351	0.00218	28.0579	0.00224	44.9347	0.00226	60.9339	0.00228	76.6764	0.0022			2.3775	0.00265	87.9326	0.00228	91.3731	0.0022	93.3103	0.0022	94.5735	0.00214
	2.40075	0.00338	10.0573	0.00228	28.0793	0.00228	44.9568	0.0023	60.9559	0.00232	76.6978	0.00226			2.4	0.00262	87.9545	0.00234	91.396	0.00228	93.332	0.00218	94.5938	0.00215
	2.42261	0.00342	10.0789	0.00222	28.1022	0.0023	44.98	0.0023	60.9776	0.00234	76.7206	0.00226			2.42421	0.00266	87.9765	0.0023	91.4173	0.00224	93.3538	0.00226	94.6169	0.00218
	2.44371	0.00342	10.1025	0.00226	28.1235	0.00232	45.0008	0.00234	61.0014	0.00234	76.741	0.0023			2.44521	0.00262	87.9987	0.00238	91.4392	0.00228	93.3769	0.00226	94.638	0.00218
	2.46654	0.00346	10.1241	0.00224	28.1458	0.00232	45.0231	0.00234	61.0231	0.00234	76.7643	0.0023			2.46729	0.00271	88.0217	0.00236	91.4607	0.00228	93.399	0.00226	94.6605	0.0022
	2.48893	0.00342	10.1473	0.00228	28.1669	0.00234	45.0445	0.00236	61.0457	0.0024	76.7863	0.0023			2.4885	0.00271	88.0438	0.0024	91.4834	0.00234	93.4206	0.00224	94.6812	0.00222
	2.51196	0.00346	10.1691	0.00228	28.1899	0.00238	45.0681	0.00236	61.0671	0.0024	76.81	0.00228			2.51164	0.00273	88.0655	0.00238	91.5052	0.00232	93.4422	0.0023	94.7049	0.00222
	2.53286	0.00344	10.1923	0.0023	28.2121	0.00236	45.0896	0.00238	61.0899	0.0024	76.8306	0.00232			2.53211	0.00268	88.0872	0.00246	91.5284	0.00236	93.466	0.00228	94.7267	0.00224
	2.55493	0.00352	10.2127	0.00228	28.2353	0.00236	45.1122	0.0024	61.1109	0.0024	76.8542	0.00234			2.55493	0.00283	88.1104	0.00244	91.5496	0.00232	93.4889	0.00236	94.7502	0.00226
	2.57721	0.00352	10.2362	0.00236	28.2559	0.0024	45.1331	0.00244	61.1344	0.00244	76.8755	0.00238			2.57679	0.00277	88.1334	0.00248	91.5724	0.00238	93.5113	0.0023	94.77	0.00226
	2.60057	0.00348	10.2582	0.00232	28.2784	0.00242	45.1567	0.00246	61.1556	0.00246	76.8985	0.00236			2.60068	0.00279	88.1559	0.00244	91.5938	0.00238	93.5331	0.00238	94.7929	0.00232
	2.62157	0.00358	10.2803	0.00238	28.3003	0.00244	45.179	0.00248	61.1788	0.00246	76.9189	0.0024			2.62179	0.00273	88.1778	0.00248	91.618	0.00244	93.555	0.00236	94.815	0.00232
	2.64418	0.0036	10.3016	0.00238	28.324	0.00242	45.2028	0.00244	61.1996	0.00244	76.9427	0.0024			2.64375	0.00283	88.1998	0.00248	91.6395	0.0024	93.5768	0.0024	94.8392	0.0023
	2.66711	0.00354	10.324	0.00242	28.3454	0.00244	45.2235	0.00248	61.2234	0.00252	76.9645	0.00242			2.66561	0.00285	88.2213	0.00252	91.6623	0.00246	93.5983	0.00236	94.8598	0.00234
	2.69089	0.00358	10.3457	0.0024	28.3682	0.00248	45.2466	0.00248	61.2451	0.00252	76.9885	0.0024			2.68929	0.00289	88.243	0.0025	91.6845	0.00242	93.6202	0.00244	94.8835	0.00238
	2.71136	0.00356	10.3688	0.00246	28.3903	0.00248	45.2677	0.00252	61.2688	0.00252	77.0083	0.00244			2.71114	0.00287	88.2649	0.00254	91.707	0.00246	93.643	0.00242	94.9049	0.00238
	2.73439	0.00364	10.391	0.00244	28.4134	0.0025	45.2899	0.00252	61.29	0.00252	77.0312	0.00246			2.73396	0.00291	88.2881	0.00254	91.7277	0.00244	93.6654	0.00248	94.9287	0.00236
	2.75625	0.0036	10.4142	0.0025	28.4343	0.00252	45.3109	0.00256	61.3134	0.00256	77.0526	0.00248			2.75571	0.00289	88.3107	0.00258	91.7506	0.00252	93.6881	0.00242	94.9486	0.00238
	2.77875	0.00364	10.4357	0.00248	28.4574	0.00256	45.3342	0.00256	61.334	0.00256	77.0765	0.00248			2.77929	0.00291	88.3322	0.00252	91.7724	0.00248	93.7092	0.00248	94.9722	0.00242
	2.79932	0.00364	10.4581	0.0025	28.4791	0.00254	45.3563	0.00258	61.3561	0.00258	77.0976	0.00252			2.79954	0.00293	88.3536	0.00262	91.795	0.00252	93.7317	0.00248	94.9933	0.0024
	2.8215	0.00368	10.4793	0.00254	28.5017	0.00256	45.3789	0.00258	61.377	0.0026	77.1212	0.0025			2.82214	0.00301	88.3765	0.0026	91.8162	0.00252	93.7543	0.0025	95.0166	0.00244
	2.844	0.00366	10.5026	0.00256	28.5224	0.00258	45.3999	0.00262	61.4008	0.00262	77.142	0.00254			2.84454	0.00295	88.3993	0.00265	91.8388	0.00258	93.7771	0.0025	95.0372	0.00246
	2.86757	0.00372	10.5244	0.00252	28.5451	0.0026	45.4233	0.0026	61.4223	0.00262	77.1649	0.00252			2.86714	0.00301	88.4222	0.0026	91.8604	0.00256	93.7994	0.00256	95.0599	0.00248
	2.88911	0.0037	10.5479	0.00258	28.5667	0.0026	45.4446	0.00265	61.4457	0.00262	77.1853	0.00258			2.88825	0.00297	88.4441	0.00268	91.8845	0.0026	93.822	0.00254	95.0817	0.00248
	2.91139	0.00376	10.5695	0.00254	28.5911	0.00265	45.4683	0.00262	61.4666	0.00262	77.2094	0.00256			2.91075	0.00301	88.4661	0.00268	91.9063	0.00258	93.8442	0.00256	95.1062	0.0025
	2.93368	0.00374	10.5914	0.00265	28.612	0.00265	45.4897	0.00266	61.4894	0.00268	77.2311	0.00258			2.93239	0.00301	88.4892	0.00271	91.9291	0.00262	93.8661	0.00254	95.1268	0.0025
	2.95682	0.00378	10.6123	0.00265	28.635	0.00268	45.5132	0.00271	61.5105	0.00268	77.254	0.0026			2.95618	0.00311	88.5105	0.00266	91.9509	0.0026	93.8877	0.0026	95.1496	0.00256
	2.97739	0.00378	10.6356	0.00266	28.6569	0.00268	45.5345	0.00271	61.5341	0.00273	77.274	0.00265			2.97804	0.00307	88.5318	0.00275	91.9735	0.00266	93.9102	0.00258	95.1715	0.00256
	3.00011	0.00382	10.6578	0.00262	28.6794	0.00273	45.5573	0.00273	61.5561	0.00273	77.2982	0.00265			3.00032	0.00311	88.5547	0.00273	91.9944	0.00265	93.9317	0.00262	95.1945	0.00258
	3.02304	0.00381	10.6809	0.00268	28.6999	0.00273	45.5785	0.00279	61.5791	0.00279	77.3204	0.00265			3.02239	0.00307	88.5768	0.00279	92.016	0.00271	93.9543	0.0026	95.2145	0.00256
	3.04586	0.00382	10.702	0.00268	28.7238	0.00275	45.6024	0.00277	61.6009	0.00277	77.344	0.00262			3.04521	0.00315	88.5991	0.00277	92.0394	0.00266	93.9753	0.00266	95.2378	0.0026
	3.06739	0.00378	10.7246	0.00271	28.7457	0.00273	45.6227	0.00277	61.624	0.00279	77.3653	0.00266			3.06589	0.00311	88.6205	0.00279	92.063	0.00268	93.9986	0.00268	95.2606	0.00258
	3.08882	0.00388	10.7459	0.00271	28.7696	0.00273	45.6454	0.00281	61.6449	0.00279	77.3875	0.00268			3.08796	0.00317	88.6429	0.00279	92.0843	0.00268	94.0213	0.00271	95.2846	0.0026
	3.11089	0.00387	10.7686	0.00277	28.7896	0.00275	45.6666	0.00281	61.6681	0.00283	77.4086	0.00271			3.11089	0.00317	88.6653	0.00285	92.1056	0.00277	94.0442	0.00265	95.3045	0.00262
	3.1335	0.00393	10.7908	0.00275	28.8122	0.00279	45.6894	0.00283	61.689	0.00281	77.4312	0.00273			3.13446	0.00319	88.6889	0.00283	92.128	0.00273	94.0659	0.00271	95.3265	0.00266
	3.15589	0.00388	10.8137	0.00277	28.8335	0.00283	45.7111	0.00287	61.7116	0.00287	77.452	0.00275			3.156	0.00317	88.7103	0.00287	92.1505	0.00277	94.0882	0.00271	95.3487	0.00266
	3.17786	0.00391	10.8347	0.00275	28.8577	0.00281	45.7351	0.00287	61.7329	0.00285	77.4754	0.00275			3.17786	0.00323	88.733	0.00285	92.1735	0.00277	94.1099	0.00275	95.3724	0.00268
	3.20036	0.00391	10.8568	0.00283	28.879	0.00283	45.7565	0.00285	61.7559	0.00287	77.4977	0.00275			3.19918	0.00323	88.7553	0.00289	92.1955	0.00283	94.1319	0.00273	95.3939	0.00268
	3.22264	0.00397	10.8795	0.00281	28.9017	0.00285	45.779	0.00287	61.7776	0.00287	77.5204	0.00277			3.22254	0.00328	88.7769	0.00289	92.217	0.00281	94.1536	0.00281	95.4166	0.00271
	3.24407	0.00395	10.9034	0.00285	28.9233	0.00283	45.801	0.00289	61.8015	0.00291	77.5415	0.00281			3.2445	0.00323	88.7981	0.00295	92.239	0.00285	94.1773	0.00279	95.4376	0.00268
	3.267	0.00401	10.9251	0.00283	28.9459	0.00285	45.8233	0.00287	61.8227	0.00289	77.5641	0.00281			3.26657	0.00332	88.8214	0.00293	92.2613	0.00283	94.1992	0.00281	95.4609	0.00275
	3.28918	0.00397	10.9472	0.00287	28.9671	0.00289	45.8439	0.00293	61.8459	0.00293	77.5853	0.00285			3.28939	0.0033	88.8441	0.00295	92.283	0.00287	94.2223	0.00279	95.4815	0.00275
	3.31168	0.00401	10.9689	0.00285	28.99	0.00291	45.8679	0.00295	61.8671	0.00293	77.61	0.00285			3.31168	0.00332	88.867	0.00291	92.3057	0.00285	94.2431	0.00281	95.5045	0.00279
	3.33289	0.00399	10.9911	0.00293	29.0116	0.00291	45.8901	0.00295	61.89	0.00297	77.6309	0.00283			3.33268	0.00334	88.8886	0.00297	92.3283	0.00291	94.2653	0.00283	95.5262	0.00279
	3.35421	0.00407	11.0129	0.00289	29.035	0.00295	45.9136	0.00295	61.9103	0.00293	77.6543	0.00289			3.35507	0.00338	88.9095	0.00303	92.3499	0.00287	94.2872	0.00285	95.5499	0.00279
	3.378	0.00407	11.035	0.00293	29.056	0.00295	45.9344	0.00297	61.9341	0.00301	77.6763	0.00287			3.37725	0.00336	88.9325	0.00303	92.3717	0.00293	94.3105	0.00283	95.5698	0.00279
	3.40125	0.00411	11.0574	0.00291	29.0792	0.00299	45.9562	0.00299	61.9563	0.00301	77.6994	0.00285			3.40029	0.00338	88.9556	0.00301	92.3946	0.00293	94.3325	0.00289	95.5938	0.00287
	3.42364	0.00407	11.0804	0.00297	29.1014	0.00299	45.9776	0.00303	61.9801	0.00303	77.7191	0.00291			3.4215	0.00338	88.9771	0.00303	92.4182	0.00293	94.3549	0.00287	95.616	0.00283
	3.44518	0.00413	11.1022	0.00293	29.1249	0.00299	46.0016	0.00305	62.0008	0.00301	77.7429	0.00293			3.44357	0.00346	88.9996	0.00305	92.4403	0.00293	94.377	0.00291	95.64	0.00287
	3.46704	0.00411	11.1234	0.00301	29.1458	0.00299	46.0232	0.00305	62.0233	0.00305	77.764	0.00293			3.46629	0.00344	89.0209	0.00307	92.4625	0.00299	94.3991	0.00291	95.6606	0.00285
	3.48954	0.00413	11.1455	0.00299	29.1689	0.00303	46.046	0.00309	62.0443	0.00305	77.7875	0.00295			3.49018	0.00348	89.0439	0.00305	92.4846	0.00297	94.4204	0.00295	95.6834	0.00291
	3.51096	0.00413	11.1686	0.00301	29.19	0.00303	46.0675	0.00307	62.0677	0.00311	77.8076	0.00297			3.51204	0.00346	89.0651	0.00309	92.5065	0.00299	94.4432	0.00295	95.7049	0.00289
	3.53261	0.00417	11.1911	0.00299	29.2129	0.00307	46.09	0.00307	62.0893	0.00307	77.8311	0.00297			3.53421	0.00352	89.0881	0.00309	92.5274	0.00299	94.4652	0.00297	95.7276	0.00293
	3.55586	0.00415	11.213	0.00305	29.2333	0.00307	46.1107	0.00311	62.1121	0.00311	77.8525	0.00299			3.55607	0.00352	89.11	0.00313	92.5491	0.00307	94.4883	0.00297	95.7477	0.00293
	3.57836	0.00419	11.2361	0.00305	29.2565	0.00313	46.1342	0.00313	62.134	0.00311	77.8769	0.00303			3.57793	0.00354	89.1325	0.00313	92.5724	0.00303	94.5086	0.00303	95.7714	0.00295
	3.60021	0.00421	11.2587	0.00305	29.2781	0.00307	46.156	0.00311	62.1566	0.00313	77.8978	0.00301			3.59893	0.0035	89.1536	0.00317	92.5952	0.00305	94.5326	0.00301	95.793	0.00295
	3.62132	0.00427	11.2805	0.00309	29.3019	0.00309	46.179	0.00313	62.1771	0.00313	77.9208	0.00303			3.62154	0.00358	89.1769	0.00315	92.6172	0.00305	94.5553	0.00303	95.817	0.00297
	3.64404	0.00421	11.3023	0.00313	29.3226	0.00311	46.1994	0.00317	62.2003	0.00319	77.9418	0.00305			3.64393	0.00356	89.1996	0.00317	92.6381	0.00309	94.5785	0.00299	95.837	0.00295
	3.66654	0.00425	11.3248	0.00311	29.3446	0.00315	46.2229	0.00321	62.2223	0.00317	77.9651	0.00307			3.66675	0.00362	89.2229	0.00315	92.661	0.00309	94.5994	0.00305	95.8596	0.00301
	3.68904	0.00425	11.3469	0.00313	29.3664	0.00317	46.2453	0.00321	62.2449	0.00323	77.9851	0.00311			3.68871	0.00358	89.2442	0.00323	92.6838	0.00315	94.622	0.00307	95.8812	0.00301
	3.71068	0.00427	11.3686	0.00309	29.3902	0.00321	46.2688	0.00321	62.2654	0.00319	78.0093	0.00313			3.71025	0.0036	89.2665	0.00323	92.7065	0.00311	94.6431	0.00309	95.9056	0.00305
	3.73404	0.00429	11.3901	0.00317	29.4122	0.00317	46.2903	0.00321	62.2894	0.00325	78.0311	0.00313			3.73243	0.00364	89.2877	0.00325	92.7285	0.00315	94.6651	0.00307	95.9269	0.00299
	3.75686	0.00431	11.4122	0.00317	29.4349	0.00321	46.3128	0.00325	62.3113	0.00321	78.0555	0.00311			3.75568	0.00366	89.31	0.00325	92.751	0.00315	94.6865	0.00313	95.9498	0.00305
	3.77882	0.00427	11.4349	0.00319	29.4569	0.00321	46.3341	0.00325	62.3356	0.00325	78.0752	0.00313			3.77786	0.00364	89.3309	0.0033	92.7734	0.00317	94.7099	0.00313	95.9715	0.00303
	3.80025	0.00435	11.4582	0.00317	29.48	0.00325	46.3568	0.00328	62.3565	0.00325	78.0983	0.00319			3.80014	0.00368	89.3545	0.00328	92.7946	0.00315	94.7316	0.00315	95.9953	0.00307
	3.82307	0.00433	11.4799	0.00325	29.5011	0.00325	46.3775	0.00328	62.3796	0.00332	78.119	0.00317			3.82243	0.00366	89.3772	0.0033	92.8168	0.00323	94.7551	0.00315	96.0153	0.00307
	3.84439	0.00438	11.5025	0.00321	29.5242	0.0033	46.401	0.00332	62.4004	0.00328	78.1436	0.00319			3.84546	0.00374	89.3996	0.0033	92.8398	0.00319	94.7754	0.00319	96.0386	0.00313
	3.86689	0.00433	11.5246	0.00323	29.5458	0.00328	46.4227	0.00332	62.423	0.00334	78.1643	0.00319			3.86711	0.0037	89.4201	0.00336	92.8614	0.00323	94.7981	0.00321	96.06	0.00307
	3.88854	0.00438	11.546	0.00323	29.5684	0.00332	46.4462	0.00334	62.4439	0.00334	78.1879	0.00321			3.88821	0.00378	89.4432	0.00336	92.8835	0.00323	94.8204	0.00321	96.0825	0.00315
	3.91082	0.00439	11.5679	0.0033	29.5896	0.00332	46.4664	0.00336	62.4672	0.00336	78.2088	0.00323			3.91146	0.00374	89.4651	0.0034	92.9055	0.0033	94.844	0.00319	96.1037	0.00313
	3.933	0.00445	11.5911	0.00328	29.612	0.00338	46.4896	0.0034	62.4888	0.0034	78.2321	0.00325			3.93279	0.00376	89.4888	0.00336	92.9278	0.00325	94.8654	0.00321	96.1265	0.00317
	3.95561	0.00441	11.6135	0.0033	29.6336	0.00338	46.5111	0.00338	62.5128	0.00342	78.2524	0.00325			3.95496	0.00378	89.5101	0.0034	92.9504	0.00332	94.8887	0.00323	96.148	0.00317
	3.97779	0.0045	11.6366	0.0033	29.6572	0.00338	46.535	0.00342	62.5335	0.00336	78.2756	0.0033			3.9765	0.00381	89.5333	0.0034	92.9733	0.00328	94.9107	0.00328	96.1722	0.00321
	4.0005	0.00445	11.6574	0.00336	29.679	0.00336	46.5565	0.0034	62.5555	0.00346	78.297	0.00328			3.99943	0.00382	89.5547	0.0034	92.9954	0.00334	94.9334	0.00321	96.1939	0.00317
	4.02279	0.0045	11.6793	0.00334	29.7015	0.0034	46.5799	0.00342	62.5776	0.00342	78.3207	0.0033			4.02182	0.00387	89.5775	0.00342	93.0179	0.00332	94.9543	0.0033	96.2166	0.00323
	4.04475	0.0045	11.7015	0.0034	29.7234	0.00342	46.6011	0.00342	62.6015	0.00342	78.3412	0.00332			4.04464	0.00382	89.5983	0.00348	93.0395	0.00336	94.977	0.0033	96.2383	0.00321
	4.06639	0.00454	11.7248	0.00336	29.7458	0.00344	46.6245	0.00346	62.6231	0.00342	78.3643	0.00336			4.0665	0.00387	89.6219	0.00346	93.0612	0.00336	94.9981	0.0033	96.2611	0.00328
	4.08975	0.00452	11.7462	0.0034	29.7671	0.00344	46.6447	0.00346	62.6461	0.00348	78.3863	0.00334			4.08921	0.00388	89.6433	0.0035	93.0823	0.0034	95.0216	0.00332	96.2814	0.00325
	4.11139	0.00456	11.7692	0.0034	29.7899	0.0035	46.6683	0.0035	62.6679	0.00348	78.4102	0.00336			4.11161	0.00393	89.6658	0.00348	93.1059	0.0034	95.0421	0.00332	96.3043	0.0033
	4.13464	0.00454	11.7907	0.00344	29.8123	0.00348	46.6894	0.00348	62.6903	0.0035	78.4319	0.00334			4.13304	0.00391	89.6865	0.00352	93.1289	0.00342	95.0653	0.00336	96.3275	0.00328
	4.15564	0.00458	11.813	0.00344	29.8354	0.00354	46.7126	0.0035	62.7116	0.00346	78.4544	0.00338			4.15414	0.00395	89.7095	0.00352	93.1518	0.00336	95.0869	0.00338	96.3512	0.00328
	4.17739	0.0046	11.8346	0.0035	29.8571	0.00348	46.7332	0.00352	62.7335	0.00354	78.4756	0.00336			4.17771	0.00387	89.7318	0.00354	93.1722	0.00344	95.1109	0.00336	96.3708	0.0033
	4.19968	0.00464	11.8578	0.00348	29.8785	0.00352	46.7563	0.00354	62.7561	0.00352	78.4983	0.0034			4.20075	0.00401	89.7556	0.00354	93.1947	0.00346	95.132	0.00338	96.393	0.00336
	4.22325	0.00462	11.88	0.00352	29.9001	0.00352	46.7772	0.00356	62.7783	0.00358	78.5189	0.00342			4.22271	0.00399	89.7769	0.0036	93.2168	0.00348	95.1554	0.00338	96.4151	0.00334
	4.24468	0.00464	11.9021	0.0035	29.9234	0.00358	46.8018	0.00358	62.7998	0.00358	78.5421	0.00346			4.24404	0.00399	89.8	0.0036	93.2404	0.00346	95.1764	0.00342	96.439	0.00336
	4.26707	0.00466	11.9233	0.00352	29.9458	0.00352	46.8227	0.00356	62.8227	0.0036	78.5641	0.00344			4.26589	0.00399	89.8218	0.0036	93.2617	0.0035	95.199	0.00344	96.4605	0.00336
	4.28914	0.0047	11.9466	0.00354	29.9679	0.00358	46.8462	0.00362	62.8444	0.00356	78.5874	0.00346			4.28871	0.00405	89.8436	0.0036	93.2847	0.00348	95.2195	0.00346	96.4829	0.00342
	4.31121	0.00466	11.969	0.00356	29.9897	0.00358	46.8672	0.00358	62.8681	0.00362	78.6078	0.00344			4.31207	0.00399	89.8641	0.00362	93.3058	0.00352	95.244	0.00348	96.5045	0.0034
	4.33307	0.0047	11.9924	0.00354	30.0124	0.0036	46.8904	0.00364	62.8894	0.0036	78.6306	0.0035			4.33307	0.00405	89.8881	0.00364	93.3284	0.0035	95.2657	0.00348	96.5275	0.00342
	4.35579	0.0047	12.0135	0.0036	30.0341	0.0036	46.9108	0.00364	62.9119	0.00366	78.6522	0.00352			4.35536	0.00407	89.9106	0.00366	93.3495	0.00354	95.2893	0.00348	96.5486	0.00342
	4.37743	0.00474	12.036	0.0036	30.0566	0.00366	46.9346	0.00368	62.9337	0.00366	78.6763	0.00352			4.37754	0.00407	89.9338	0.00364	93.373	0.00354	95.3095	0.00348	96.5714	0.00348
	4.40025	0.00474	12.0572	0.00362	30.0788	0.00362	46.9561	0.00366	62.9569	0.00368	78.6974	0.0035			4.3995	0.00409	89.9542	0.00368	93.3941	0.00358	95.3323	0.00354	96.5937	0.00344
	4.42136	0.00478	12.0796	0.00358	30.1018	0.00366	46.9802	0.00368	62.9776	0.00368	78.7207	0.00356			4.42104	0.00411	89.9765	0.00368	93.4171	0.00358	95.3538	0.00356	96.6165	0.00346
	4.44461	0.0048	12.1009	0.00364	30.1226	0.00366	47.0009	0.00366	62.9997	0.00372	78.7423	0.00354			4.44396	0.00409	89.9984	0.00372	93.4379	0.00362	95.3775	0.00352	96.6375	0.00344
	4.46721	0.00482	12.1243	0.00366	30.1453	0.00372	47.0235	0.00372	63.0228	0.00368	78.7657	0.00358			4.46646	0.00415	90.0221	0.00372	93.4619	0.00362	95.3986	0.00356	96.6594	0.00354
	4.491	0.00476	12.147	0.00368	30.168	0.0037	47.0445	0.00372	63.0468	0.00372	78.7859	0.00356			4.48854	0.00415	90.043	0.00374	93.484	0.00364	95.4219	0.00358	96.6823	0.00354
	4.51136	0.0048	12.1693	0.00366	30.1912	0.00372	47.0683	0.00378	63.0672	0.0037	78.8094	0.00362			4.50964	0.00421	90.0663	0.00374	93.5076	0.00362	95.4427	0.00356	96.7057	0.00354
	4.53418	0.0048	12.1893	0.00372	30.2122	0.0037	47.0897	0.00374	63.0889	0.00378	78.831	0.0036			4.53289	0.00421	90.0871	0.00376	93.5284	0.00366	95.4658	0.0036	96.7278	0.0035
	4.55539	0.00486	12.2127	0.00368	30.2354	0.00378	47.1124	0.00378	63.1107	0.00378	78.8538	0.00362			4.55604	0.00419	90.1101	0.00376	93.5514	0.00364	95.4869	0.00362	96.7497	0.00356
	4.57789	0.00484	12.2344	0.00374	30.2569	0.00376	47.1336	0.00378	63.1341	0.00382	78.8741	0.00362			4.57929	0.00419	90.1308	0.00382	93.5721	0.00368	95.5104	0.00364	96.7712	0.00354
	4.59932	0.00488	12.2582	0.0037	30.2795	0.00376	47.157	0.00382	63.1563	0.00378	78.8978	0.00368			4.59996	0.00425	90.1546	0.00381	93.5949	0.00368	95.5314	0.00366	96.7939	0.00358
	4.62268	0.00486	12.2795	0.00376	30.2999	0.00376	47.1778	0.00381	63.1786	0.00381	78.9191	0.00368			4.62311	0.00425	90.1764	0.00381	93.6156	0.00372	95.5553	0.00366	96.8154	0.00356
	4.64454	0.0049	12.3029	0.00374	30.3226	0.00385	47.201	0.00385	63.2002	0.00378	78.9432	0.0037			4.64454	0.00427	90.1995	0.00382	93.6393	0.0037	95.5751	0.00368	96.8374	0.0036
	4.66779	0.00486	12.3245	0.00378	30.3451	0.00382	47.2227	0.00382	63.2233	0.00385	78.9644	0.00368			4.66639	0.00427	90.2199	0.00382	93.6609	0.00374	95.5992	0.00368	96.8599	0.0036
	4.6875	0.00492	12.3473	0.00374	30.3687	0.00387	47.2457	0.00385	63.2445	0.00381	78.9879	0.0037			4.68739	0.00431	90.2434	0.00391	93.6842	0.00372	95.621	0.00368	96.8831	0.00364
	4.71075	0.00494	12.3685	0.00382	30.3897	0.00382	47.266	0.00387	63.267	0.00387	79.0086	0.00368			4.71054	0.00429	90.2658	0.00391	93.7049	0.00376	95.6452	0.0037	96.9041	0.0036
	4.7325	0.00496	12.3917	0.00381	30.4109	0.00391	47.2892	0.00393	63.2894	0.00387	79.0315	0.00374			4.73293	0.00433	90.2896	0.00388	93.7282	0.00376	95.6659	0.0037	96.9257	0.00368
	4.75607	0.00494	12.4134	0.00385	30.4335	0.00388	47.3117	0.00388	63.3119	0.00388	79.0521	0.00372			4.75564	0.00433	90.3107	0.00391	93.7502	0.00381	95.6891	0.00374	96.9482	0.00364
	4.77718	0.00498	12.4354	0.00385	30.4574	0.00388	47.3361	0.00393	63.3333	0.00388	79.0757	0.00381			4.77632	0.00438	90.3334	0.00395	93.773	0.00376	95.7099	0.00374	96.9717	0.00368
	4.80086	0.00501	12.4564	0.00388	30.4787	0.00388	47.3571	0.00391	63.3553	0.00397	79.098	0.00376			4.79914	0.00439	90.3544	0.00395	93.7949	0.00382	95.7326	0.00374	96.994	0.00366
	4.82304	0.00505	12.4796	0.00387	30.5011	0.00393	47.3796	0.00397	63.3781	0.00393	79.1217	0.00381			4.82164	0.00441	90.3773	0.00393	93.8185	0.00382	95.7527	0.00376	97.0158	0.00372
	4.84586	0.00501	12.5016	0.00391	30.5236	0.00393	47.4007	0.00397	63.4019	0.00399	79.1423	0.00376			4.84489	0.00439	90.3975	0.00397	93.8397	0.00382	95.7762	0.00381	97.039	0.0037
	4.86664	0.00505	12.5247	0.00388	30.547	0.00395	47.4236	0.00399	63.4242	0.00391	79.1646	0.00382			4.86632	0.00444	90.4206	0.00399	93.8622	0.00382	95.798	0.00381	97.0616	0.00372
	4.88968	0.00509	12.5463	0.00393	30.5676	0.00393	47.4441	0.00399	63.4458	0.00397	79.186	0.00382			4.88925	0.00445	90.4427	0.00399	93.8835	0.00387	95.822	0.00378	97.0826	0.00374
	4.911	0.00509	12.5695	0.00393	30.5901	0.00401	47.4675	0.00403	63.4671	0.00399	79.2096	0.00385			4.91186	0.0045	90.4662	0.00399	93.906	0.00391	95.8418	0.00381	97.1045	0.00381
	4.93382	0.00509	12.5912	0.00399	30.6123	0.00399	47.4891	0.00399	63.49	0.00401	79.2313	0.00385			4.93382	0.00444	90.4867	0.00401	93.9275	0.00391	95.8651	0.00387	97.1273	0.00376
	4.95418	0.00511	12.6132	0.00397	30.635	0.00399	47.5127	0.00403	63.5112	0.00401	79.254	0.00388			4.95482	0.00448	90.5092	0.00405	93.9505	0.00391	95.8869	0.00387	97.1492	0.00381
	4.97754	0.00511	12.6342	0.00401	30.6561	0.00397	47.5337	0.00401	63.5335	0.00409	79.2754	0.00388			4.97796	0.00448	90.5314	0.00405	93.9717	0.00393	95.9105	0.00388	97.1712	0.00381
	4.9995	0.00513	12.6584	0.00397	30.678	0.00409	47.5562	0.00407	63.5554	0.00403	79.2986	0.00393			4.9995	0.00452	90.5556	0.00407	93.9949	0.00393	95.9326	0.00387	97.1928	0.00382
	5.02307	0.00513	12.6796	0.00403	30.7002	0.00407	47.5775	0.00407	63.5786	0.00407	79.3188	0.00391			5.02254	0.00454	90.5769	0.00407	94.0161	0.00397	95.9553	0.00388	97.2151	0.00382
	5.04375	0.00519	12.7035	0.00407	30.7232	0.00411	47.6009	0.00411	63.6004	0.00405	79.3421	0.00397			5.04343	0.00456	90.5998	0.00409	94.0401	0.00395	95.9765	0.00391	97.2378	0.00387
	5.06743	0.00517	12.7243	0.00405	30.7458	0.00407	47.6229	0.00409	63.6221	0.00411	79.3638	0.00395			5.06593	0.00454	90.6215	0.00411	94.0615	0.00397	96.0001	0.00391	97.2612	0.00385
	5.08907	0.00519	12.7466	0.00407	30.7681	0.00411	47.6463	0.00415	63.6439	0.00411	79.3872	0.00397			5.08811	0.00458	90.6449	0.00411	94.0849	0.00399	96.0201	0.00391	97.2829	0.00387
	5.11125	0.00521	12.7677	0.00409	30.7904	0.00411	47.668	0.00413	63.6674	0.00413	79.4078	0.00395			5.11157	0.00458	90.6653	0.00415	94.1056	0.00399	96.0441	0.00395	97.3047	0.00388
	5.13214	0.00525	12.7916	0.00407	30.8126	0.00413	47.6906	0.00417	63.6899	0.00413	79.4305	0.00401			5.13279	0.0046	90.6884	0.00415	94.1279	0.00403	96.0651	0.00395	97.327	0.00391
	5.15646	0.00525	12.8128	0.00409	30.8339	0.00411	47.712	0.00415	63.712	0.00417	79.4532	0.00401			5.15593	0.00462	90.7096	0.00415	94.149	0.00407	96.088	0.00399	97.3487	0.00387
	5.17854	0.00525	12.836	0.00411	30.8562	0.00417	47.7341	0.00419	63.734	0.00417	79.4777	0.00401			5.17768	0.00464	90.7333	0.00415	94.1734	0.00409	96.1086	0.00397	97.37	0.00393
	5.20221	0.00525	12.8575	0.00413	30.8789	0.00413	47.7565	0.00419	63.7572	0.00415	79.4987	0.00399			5.19996	0.00466	90.7533	0.00417	94.1951	0.00407	96.1319	0.00401	97.3935	0.00393
	5.22182	0.00527	12.8803	0.00409	30.902	0.00419	47.7792	0.00423	63.7786	0.00415	79.5208	0.00407			5.22054	0.0047	90.7763	0.00419	94.2179	0.00405	96.1534	0.00399	97.4164	0.00397
	5.24475	0.00529	12.901	0.00419	30.9245	0.00415	47.8002	0.00419	63.8007	0.00423	79.5423	0.00403			5.24421	0.0047	90.7978	0.00421	94.2388	0.00409	96.1774	0.00401	97.4388	0.00393
	5.26575	0.00529	12.9247	0.00415	30.9453	0.00421	47.8225	0.00423	63.8228	0.00421	79.5648	0.00407			5.26682	0.0047	90.8222	0.00423	94.2616	0.00411	96.199	0.00401	97.4597	0.00401
	5.28986	0.00533	12.9461	0.00417	30.9671	0.00423	47.8442	0.00421	63.8451	0.00425	79.5853	0.00405			5.29029	0.0047	90.843	0.00421	94.2832	0.00413	96.2219	0.00407	97.4819	0.00401
	5.31064	0.00531	12.9692	0.00417	30.9899	0.00429	47.868	0.00427	63.8671	0.00421	79.608	0.00413			5.31054	0.00474	90.8664	0.00427	94.3068	0.00415	96.2433	0.00405	97.5043	0.00403
	5.33411	0.00535	12.9896	0.00423	31.0129	0.00423	47.8895	0.00427	63.8885	0.00427	79.6305	0.00409			5.33325	0.00476	90.8873	0.00429	94.3278	0.00415	96.2659	0.00407	97.5279	0.00399
	5.35521	0.00537	13.0135	0.00423	31.0345	0.00427	47.9124	0.00431	63.9106	0.00425	79.6541	0.00409			5.35479	0.00476	90.9105	0.00429	94.3513	0.00417	96.2861	0.00407	97.5493	0.00405
	5.37836	0.00539	13.0351	0.00425	31.0567	0.00427	47.9341	0.00429	63.934	0.00427	79.675	0.00409			5.37889	0.00476	90.9311	0.00431	94.3722	0.00417	96.3099	0.00413	97.5709	0.00405
	5.39904	0.00539	13.0589	0.00423	31.079	0.00429	47.9568	0.00433	63.9566	0.00429	79.6971	0.00413			5.39989	0.0048	90.9548	0.00433	94.3953	0.00415	96.3324	0.00409	97.5933	0.00409
	5.42282	0.00541	13.0799	0.00427	31.1006	0.00427	47.9777	0.00431	63.9787	0.00431	79.719	0.00413			5.42293	0.0048	90.9767	0.00431	94.4155	0.00419	96.356	0.00411	97.6159	0.00405
	5.44457	0.00539	13.1028	0.00425	31.1226	0.00433	48.0004	0.00435	64.0008	0.00431	79.743	0.00419			5.44371	0.00482	91.0007	0.00433	94.439	0.00423	96.3757	0.00413	97.6373	0.00411
	5.4675	0.00541	13.124	0.00429	31.1456	0.00431	48.0228	0.00433	64.0225	0.00435	79.7643	0.00413			5.46729	0.00482	91.0209	0.00435	94.461	0.00423	96.3986	0.00419	97.6601	0.00405
	5.48721	0.00545	13.1466	0.00429	31.1676	0.00433	48.0464	0.00438	64.0445	0.00435	79.7867	0.00421			5.48721	0.00484	91.0436	0.00439	94.4841	0.00423	96.4203	0.00417	97.6828	0.00413
	5.51068	0.00547	13.1674	0.00433	31.1895	0.00435	48.0674	0.00441	64.0667	0.00439	79.8095	0.00419			5.51111	0.00486	91.065	0.00438	94.5047	0.00427	96.4445	0.00417	97.7042	0.00411
	5.5335	0.00547	13.1913	0.00433	31.2107	0.00441	48.0892	0.00441	64.0896	0.00438	79.8329	0.00423			5.53243	0.00488	91.0888	0.00439	94.5284	0.00429	96.4654	0.00417	97.7258	0.00415
	5.55707	0.00547	13.2129	0.00433	31.2341	0.00438	48.111	0.00441	64.1119	0.00439	79.853	0.00423			5.55589	0.0049	91.1102	0.00435	94.5502	0.00427	96.4884	0.00421	97.7491	0.00415
	5.57818	0.00549	13.2362	0.00433	31.2571	0.00444	48.1343	0.00445	64.1349	0.00439	79.8756	0.00429			5.57604	0.00492	91.1329	0.00441	94.5746	0.00427	96.5095	0.00421	97.7724	0.00417
	5.60057	0.00551	13.2561	0.00435	31.2801	0.00438	48.1569	0.00441	64.1563	0.00445	79.8978	0.00427			5.59939	0.00494	91.1539	0.00445	94.5948	0.00431	96.5325	0.00427	97.7953	0.00415
	5.62211	0.00553	13.2794	0.00439	31.3018	0.00445	48.1792	0.00445	64.1781	0.00441	79.9206	0.00431			5.62221	0.00494	91.1775	0.00445	94.6182	0.00431	96.5529	0.00425	97.8163	0.00421
	5.64514	0.00551	13.3008	0.00439	31.3239	0.00445	48.2008	0.00448	64.2	0.00445	79.9419	0.00425			5.64654	0.00492	91.1977	0.00448	94.6389	0.00431	96.5768	0.00427	97.8384	0.00417
	5.6655	0.00555	13.3245	0.00444	31.3455	0.00448	48.2233	0.0045	64.2236	0.00444	79.964	0.00431			5.66743	0.00494	91.2209	0.00452	94.6614	0.00433	96.5979	0.00425	97.8603	0.00417
	5.68918	0.00555	13.3464	0.00444	31.3673	0.00448	48.2444	0.00445	64.2448	0.0045	79.9858	0.00429			5.68961	0.00501	91.2424	0.00448	94.6818	0.00435	96.6212	0.00429	97.8813	0.00419
	5.71071	0.0056	13.3694	0.00445	31.3891	0.00452	48.2672	0.00456	64.2677	0.0045	80.0096	0.00435			5.7105	0.00498	91.2662	0.0045	94.706	0.00438	96.6424	0.00427	97.9036	0.00427
	5.7345	0.00561	13.3911	0.00448	31.4118	0.00448	48.2895	0.00452	64.2889	0.00452	80.0311	0.00433			5.73343	0.00501	91.2861	0.0045	94.7274	0.00438	96.6651	0.00433	97.9266	0.00421
	5.75443	0.00561	13.414	0.00445	31.434	0.00454	48.3122	0.00456	64.3116	0.0045	80.0537	0.00438			5.75389	0.00503	91.3095	0.00456	94.7508	0.00438	96.6872	0.00433	97.949	0.00425
	5.77746	0.00566	13.4349	0.0045	31.457	0.00448	48.3334	0.00454	64.3332	0.00456	80.0758	0.00435			5.77779	0.00507	91.3322	0.00456	94.7709	0.00438	96.7114	0.00435	97.9716	0.00425
	5.79868	0.00566	13.4582	0.00452	31.4778	0.00456	48.3559	0.0046	64.3562	0.00454	80.0985	0.00439			5.79911	0.00505	91.3568	0.00456	94.7941	0.00444	96.7329	0.00433	97.9923	0.00429
	5.82332	0.00568	13.4797	0.0045	31.5002	0.00456	48.3784	0.00458	64.378	0.00458	80.1192	0.00435			5.82289	0.00507	91.3771	0.00456	94.8156	0.00444	96.7556	0.00438	98.0151	0.00429
	5.84379	0.00566	13.5025	0.00452	31.5229	0.0046	48.4019	0.0046	64.4003	0.00456	80.1413	0.00444			5.84282	0.00509	91.3995	0.00464	94.8401	0.00444	96.7763	0.00438	98.0376	0.00433
	5.86725	0.00572	13.523	0.00454	31.5454	0.00454	48.4241	0.00458	64.4211	0.00462	80.1644	0.00441			5.86596	0.00513	91.4206	0.00458	94.8609	0.00445	96.7991	0.00441	98.0608	0.00427
	5.88879	0.00572	13.546	0.00456	31.5679	0.00458	48.4463	0.00464	64.445	0.0046	80.1883	0.00444			5.8875	0.00513	91.4437	0.0046	94.8844	0.00448	96.8194	0.00439	98.0827	0.00433
	5.91204	0.0057	13.5675	0.00456	31.5905	0.00458	48.4678	0.00462	64.4676	0.00462	80.2098	0.00439			5.91204	0.00513	91.4642	0.00464	94.9061	0.00448	96.843	0.00445	98.1055	0.00435
	5.93336	0.00574	13.5911	0.00458	31.6133	0.00466	48.4901	0.00466	64.4907	0.00462	80.231	0.00448			5.93271	0.00513	91.4877	0.00466	94.9296	0.00448	96.8649	0.00441	98.1276	0.00438
	5.95693	0.00572	13.6126	0.00458	31.635	0.00462	48.5113	0.00464	64.512	0.00466	80.2526	0.00445			5.95618	0.00519	91.5093	0.00464	94.9496	0.0045	96.8884	0.00444	98.1496	0.00433
	5.97804	0.00574	13.6359	0.0046	31.6571	0.00468	48.5338	0.00468	64.5347	0.00466	80.2756	0.00452			5.97771	0.00517	91.5331	0.00466	94.973	0.00454	96.9088	0.00439	98.1708	0.00439
	6.00075	0.00576	13.6577	0.00462	31.6794	0.00466	48.556	0.00468	64.556	0.0047	80.2983	0.00445			6.00118	0.00521	91.5534	0.00466	94.9937	0.00452	96.9317	0.0045	98.1937	0.00438
	6.02121	0.00576	13.68	0.00464	31.7007	0.0047	48.579	0.00472	64.5775	0.00466	80.3202	0.00452			6.02111	0.00521	91.5762	0.0047	95.0171	0.00456	96.9531	0.00448	98.215	0.00441
	6.04393	0.0058	13.7008	0.00466	31.7235	0.00466	48.6009	0.00468	64.5994	0.00464	80.342	0.0045			6.04446	0.00525	91.5973	0.0047	95.0379	0.00456	96.9769	0.00454	98.2376	0.00441
	6.06557	0.00584	13.7248	0.00466	31.7454	0.00472	48.6225	0.00474	64.6219	0.00476	80.3644	0.00454			6.06536	0.00521	91.6218	0.00474	95.0613	0.00458	96.9989	0.0045	98.2591	0.00444
	6.08946	0.00582	13.7463	0.0047	31.7671	0.0047	48.6444	0.00472	64.6442	0.00478	80.3864	0.00454			6.08904	0.00525	91.6432	0.00472	95.0824	0.00458	97.0218	0.00454	98.2819	0.00448
	6.11036	0.00584	13.7701	0.00468	31.789	0.00474	48.6676	0.00476	64.6675	0.00472	80.4084	0.0046			6.10939	0.00525	91.6662	0.00474	95.107	0.00458	97.0435	0.00454	98.3038	0.0045
	6.13436	0.00588	13.7909	0.00466	31.8127	0.00474	48.6898	0.00472	64.6885	0.00474	80.4305	0.00456			6.13286	0.00529	91.688	0.00476	95.1274	0.00458	97.0667	0.00458	98.3281	0.00445
	6.15579	0.00586	13.8127	0.00472	31.8347	0.00478	48.712	0.0048	64.7114	0.00476	80.4536	0.0046			6.15407	0.00529	91.7118	0.00476	95.1511	0.00462	97.0872	0.00454	98.3494	0.00448
	6.17818	0.00588	13.8335	0.00474	31.8569	0.00476	48.7346	0.00478	64.7335	0.00478	80.4748	0.00458			6.17882	0.00533	91.7319	0.00474	95.1728	0.00462	97.1103	0.0046	98.3718	0.00448
	6.19864	0.00588	13.8585	0.00476	31.8787	0.00478	48.7573	0.00482	64.7565	0.00476	80.4965	0.00464			6.19939	0.00529	91.7548	0.0048	95.1953	0.00464	97.1319	0.00456	98.3934	0.00454
	6.22168	0.0059	13.8801	0.00472	31.901	0.00476	48.7789	0.00482	64.778	0.0048	80.5198	0.00464			6.22296	0.00533	91.7761	0.00482	95.2153	0.00466	97.1546	0.00462	98.4159	0.00452
	6.2445	0.00596	13.9024	0.00476	31.9227	0.00482	48.8013	0.00488	64.8009	0.0048	80.5426	0.00466			6.24407	0.00533	91.7989	0.00482	95.2395	0.0047	97.1756	0.0046	98.437	0.00456
	6.2685	0.00594	13.9236	0.0048	31.946	0.0048	48.8234	0.00484	64.823	0.00482	80.5662	0.00462			6.26732	0.00535	91.82	0.00484	95.2616	0.00468	97.1986	0.00466	98.4605	0.00454
	6.28896	0.00596	13.9465	0.00482	31.9682	0.00482	48.8451	0.00486	64.8456	0.0048	80.5874	0.00468			6.28682	0.00537	91.8429	0.00486	95.2852	0.00468	97.2201	0.00464	98.4826	0.00456
	6.31125	0.00598	13.9676	0.00482	31.9908	0.0048	48.8672	0.00484	64.8666	0.00486	80.6094	0.00468			6.31104	0.00541	91.8644	0.00486	95.3056	0.0047	97.2438	0.00466	98.5058	0.00456
	6.33279	0.00596	13.9906	0.00484	32.0118	0.00484	48.8887	0.00488	64.8898	0.00488	80.6315	0.00472			6.33321	0.00539	91.8889	0.00488	95.3282	0.00478	97.2654	0.00466	98.5265	0.00458
	6.35625	0.006	14.0124	0.00484	32.0341	0.00486	48.9111	0.00488	64.9116	0.00488	80.6527	0.0047			6.35711	0.00543	91.9101	0.00486	95.349	0.00478	97.2886	0.0047	98.5487	0.00462
	6.37736	0.006	14.0357	0.00482	32.0561	0.00492	48.9341	0.00492	64.9339	0.00486	80.6745	0.00474			6.37693	0.00541	91.933	0.00494	95.3733	0.0048	97.31	0.00466	98.5708	0.00464
	6.40082	0.00602	14.0562	0.00484	32.0798	0.0049	48.957	0.0049	64.9547	0.0049	80.6974	0.0047			6.39975	0.00543	91.9543	0.0049	95.3946	0.00476	97.3325	0.00472	98.5939	0.00464
	6.42204	0.00602	14.0794	0.0049	32.1017	0.0049	48.979	0.00496	64.9775	0.0049	80.7197	0.00476			6.42118	0.00547	91.9772	0.00492	95.4177	0.0048	97.3531	0.0047	98.6157	0.00464
	6.44496	0.00604	14.1013	0.0049	32.1237	0.00492	49.0011	0.00494	65	0.00494	80.7425	0.00474			6.44571	0.00547	91.9977	0.00492	95.4384	0.00478	97.3758	0.00476	98.6384	0.00464
	6.46543	0.00606	14.1253	0.00494	32.145	0.00498	49.0232	0.00498	65.0234	0.00492	80.7633	0.00478			6.46639	0.00547	92.0208	0.00498	95.4617	0.0048	97.3985	0.00472	98.6597	0.00466
	6.48889	0.0061	14.147	0.00492	32.1677	0.00494	49.0448	0.00498	65.0448	0.00494	80.7859	0.00478			6.489	0.00551	92.0433	0.00496	95.4821	0.0048	97.4222	0.00476	98.6822	0.00466
	6.5115	0.00606	14.1695	0.00496	32.189	0.00498	49.0666	0.00503	65.0675	0.00494	80.8082	0.00482			6.51032	0.00551	92.0672	0.00498	95.5058	0.00484	97.4432	0.00474	98.7038	0.00468
	6.53389	0.00612	14.1907	0.00496	32.2115	0.00498	49.0896	0.00501	65.0893	0.00496	80.8317	0.00476			6.53411	0.00553	92.0879	0.00496	95.5279	0.00482	97.4655	0.00478	98.7267	0.00466
	6.55446	0.0061	14.2134	0.00498	32.2339	0.00501	49.1128	0.00503	65.1114	0.00496	80.8531	0.00482			6.55404	0.00551	92.1099	0.00503	95.5511	0.00488	97.4869	0.00478	98.7485	0.00472
	6.57718	0.00618	14.2337	0.00496	32.257	0.00498	49.135	0.00498	65.1324	0.00503	80.8764	0.00484			6.57718	0.00555	92.1313	0.00501	95.5709	0.00488	97.5103	0.00482	98.7712	0.00472
	6.59989	0.00617	14.258	0.00501	32.2782	0.00503	49.1559	0.00509	65.156	0.00503	80.8984	0.00484			6.59936	0.00558	92.1552	0.00505	95.5948	0.00492	97.5327	0.00478	98.7923	0.00474
	6.62325	0.00618	14.2792	0.00498	32.301	0.00505	49.178	0.00507	65.1785	0.00503	80.9204	0.00482			6.62271	0.0056	92.1768	0.00505	95.6169	0.00488	97.5547	0.00484	98.8163	0.00478
	6.64457	0.00617	14.303	0.00503	32.3231	0.00505	49.2007	0.00509	65.2017	0.00503	80.9416	0.0049			6.64275	0.00558	92.1995	0.00511	95.6404	0.00492	97.5761	0.0048	98.8386	0.00478
	6.66771	0.00623	14.3231	0.00501	32.3467	0.00505	49.2237	0.00507	65.2223	0.00507	80.9648	0.00484			6.66589	0.00564	92.2209	0.00509	95.6621	0.00492	97.5988	0.00486	98.8619	0.00474
	6.68893	0.00621	14.3456	0.00505	32.3686	0.00507	49.2455	0.00509	65.2445	0.00509	80.9857	0.00488			6.68861	0.0056	92.2438	0.00513	95.6846	0.00494	97.6201	0.00484	98.8822	0.0048
	6.71132	0.00623	14.3673	0.00507	32.3906	0.00507	49.2676	0.00509	65.2665	0.00509	81.0087	0.00488			6.71282	0.00566	92.2647	0.00513	95.7056	0.00494	97.6429	0.0049	98.9055	0.0048
	6.732	0.00625	14.3913	0.00509	32.4123	0.00509	49.2896	0.00515	65.2903	0.00509	81.0302	0.00494			6.73361	0.00564	92.2874	0.00515	95.7281	0.00498	97.6652	0.00488	98.9263	0.00482
	6.75525	0.00627	14.4122	0.00509	32.4345	0.00509	49.3119	0.00513	65.3114	0.00513	81.053	0.00492			6.756	0.00568	92.3094	0.00511	95.749	0.00498	97.688	0.0049	98.9487	0.00482
	6.77754	0.00629	14.4359	0.00513	32.4559	0.00513	49.3332	0.00517	65.3337	0.00513	81.0756	0.00496			6.77764	0.0057	92.3326	0.00515	95.7724	0.00503	97.7086	0.00488	98.97	0.00484
	6.80079	0.00631	14.4575	0.00511	32.4782	0.00515	49.3563	0.00517	65.3554	0.00513	81.0983	0.00492			6.80036	0.0057	92.3534	0.00513	95.7937	0.00498	97.7315	0.00494	98.993	0.00486
	6.82157	0.00625	14.4813	0.00513	32.5009	0.00515	49.3787	0.00521	65.3783	0.00513	81.1198	0.00498			6.82029	0.0057	92.376	0.00519	95.8174	0.00501	97.754	0.00492	99.0152	0.00488
	6.84343	0.00633	14.5013	0.00515	32.5239	0.00515	49.4006	0.00519	65.3994	0.00517	81.1428	0.00494			6.84439	0.00576	92.3986	0.00519	95.8383	0.00498	97.7773	0.00498	99.0381	0.00488
	6.8655	0.00635	14.5243	0.00517	32.5445	0.00519	49.4216	0.00521	65.4228	0.00515	81.1649	0.00498			6.86614	0.00574	92.4224	0.00519	95.8608	0.00507	97.8004	0.00494	99.0589	0.0049
	6.8895	0.00637	14.5459	0.00515	32.5667	0.00519	49.4455	0.00523	65.4447	0.00519	81.1859	0.00498			6.88929	0.00576	92.4445	0.00517	95.8824	0.00507	97.8222	0.00498	99.0817	0.0049
	6.91071	0.00633	14.5694	0.00519	32.589	0.00521	49.4678	0.00525	65.4672	0.00517	81.2074	0.00505			6.90996	0.00572	92.4664	0.00525	95.9061	0.00509	97.8434	0.00498	99.1037	0.00492
	6.93386	0.00639	14.5901	0.00517	32.613	0.00521	49.4906	0.00523	65.4875	0.00519	81.2311	0.00505			6.93214	0.00578	92.4881	0.00525	95.9284	0.00505	97.8659	0.00503	99.1274	0.00492
	6.95593	0.00639	14.6125	0.00519	32.6338	0.00523	49.5121	0.00527	65.5112	0.00525	81.2544	0.00507			6.95443	0.0058	92.5107	0.00525	95.9507	0.00511	97.8866	0.00501	99.1489	0.00494
	6.97918	0.00641	14.6341	0.00521	32.6574	0.00525	49.5346	0.00527	65.534	0.00523	81.2767	0.00505			6.97832	0.00582	92.5309	0.00525	95.9725	0.00509	97.9092	0.00505	99.1721	0.00496
	6.99964	0.00641	14.6577	0.00525	32.6791	0.00527	49.5565	0.00529	65.5578	0.00523	81.2971	0.00511			6.99932	0.0058	92.5543	0.00531	95.9958	0.00513	97.9318	0.00503	99.194	0.00494
	7.02214	0.00649	14.6793	0.00523	32.7021	0.00525	49.5781	0.00529	65.5787	0.00523	81.3198	0.00509			7.02225	0.00586	92.5761	0.00525	96.0167	0.00509	97.9544	0.00509	99.2165	0.00494
	7.04486	0.00645	14.7021	0.00527	32.7227	0.00531	49.5995	0.00531	65.6012	0.00527	81.3422	0.00511			7.04454	0.00586	92.5996	0.00531	96.0401	0.00515	97.9764	0.00505	99.2369	0.00498
	7.06736	0.00647	14.7239	0.00527	32.7462	0.00531	49.6221	0.00533	65.6223	0.00529	81.3651	0.00509			7.06746	0.00586	92.6209	0.00529	96.0609	0.00515	97.9981	0.00511	99.2601	0.00501
	7.08814	0.00647	14.7466	0.00529	32.7675	0.00531	49.6445	0.00537	65.645	0.00527	81.3867	0.00511			7.08846	0.00588	92.6426	0.00535	96.0834	0.00519	98.0202	0.00509	99.2815	0.00503
	7.11021	0.00649	14.7676	0.00529	32.7902	0.00531	49.6678	0.00533	65.6658	0.00531	81.4091	0.00513			7.11096	0.00592	92.6644	0.00533	96.105	0.00517	98.0434	0.00513	99.305	0.00503
	7.1325	0.00651	14.7907	0.00533	32.8106	0.00535	49.6885	0.00537	65.6885	0.00535	81.4309	0.00515			7.13282	0.0059	92.6883	0.00537	96.1281	0.00521	98.0653	0.00509	99.3256	0.00505
	7.15564	0.00655	14.8133	0.00529	32.8338	0.00535	49.7109	0.00539	65.7109	0.00537	81.4533	0.00515			7.15607	0.00592	92.71	0.00535	96.1491	0.00521	98.088	0.00515	99.3484	0.00505
	7.17739	0.00649	14.8369	0.00533	32.8556	0.00537	49.7337	0.00543	65.7346	0.00535	81.4749	0.00517			7.17654	0.00592	92.7322	0.00541	96.1724	0.00525	98.1102	0.00515	99.3701	0.00507
	7.20011	0.00657	14.8571	0.00533	32.8798	0.00533	49.757	0.00541	65.7549	0.00539	81.4977	0.00519			7.19893	0.00598	92.7548	0.00537	96.1949	0.00519	98.1333	0.00515	99.3946	0.00507
	7.22229	0.00653	14.8791	0.00537	32.9006	0.00541	49.7786	0.00545	65.7774	0.00543	81.52	0.00519			7.22089	0.00596	92.7781	0.00541	96.2176	0.00527	98.1541	0.00515	99.4155	0.00507
	7.24479	0.00657	14.901	0.00539	32.9238	0.00539	49.801	0.00543	65.7994	0.00541	81.542	0.00519			7.24479	0.006	92.7986	0.00539	96.2397	0.00523	98.1763	0.00521	99.4385	0.00511
	7.26568	0.00657	14.9244	0.00541	32.9449	0.00541	49.8237	0.00545	65.8233	0.00541	81.5631	0.00521			7.26654	0.00598	92.8213	0.00545	96.2616	0.00525	98.1988	0.00519	99.4597	0.00509
	7.28839	0.00663	14.9465	0.00539	32.9681	0.00543	49.8463	0.00541	65.8446	0.00541	81.5865	0.00523			7.28968	0.00602	92.8431	0.00541	96.2822	0.00525	98.2207	0.00523	99.4826	0.00511
	7.31175	0.00659	14.9686	0.00543	32.9889	0.00547	49.8672	0.00547	65.8675	0.00543	81.6093	0.00525			7.31111	0.00602	92.8655	0.00547	96.3054	0.00533	98.2424	0.00519	99.5029	0.00513
	7.33479	0.00665	14.99	0.00541	33.0126	0.00549	49.89	0.00547	65.8897	0.00543	81.6322	0.00523			7.3335	0.00604	92.8871	0.00547	96.328	0.00531	98.2649	0.00527	99.527	0.00517
	7.356	0.00663	15.0134	0.00547	33.0343	0.00545	49.9115	0.00549	65.9127	0.00545	81.6538	0.00529			7.35407	0.00602	92.9095	0.00549	96.3523	0.00531	98.2868	0.00523	99.5486	0.00519
	7.37732	0.00667	15.0348	0.00543	33.0583	0.00547	49.9339	0.00551	65.9329	0.00547	81.6765	0.00527			7.37689	0.00608	92.9311	0.00547	96.3723	0.00529	98.31	0.00527	99.5728	0.00515
	7.39929	0.00665	15.0573	0.00549	33.0783	0.00551	49.9551	0.00553	65.9567	0.00549	81.6975	0.00529			7.39939	0.00606	92.955	0.00553	96.3942	0.00537	98.3325	0.00523	99.593	0.00517
	7.42211	0.00667	15.0798	0.00545	33.1008	0.00553	49.9782	0.00551	65.978	0.00549	81.7196	0.00527			7.42361	0.0061	92.9772	0.00547	96.4158	0.00533	98.3549	0.00527	99.6155	0.00521
	7.44461	0.00667	15.102	0.00547	33.1219	0.00553	50.0001	0.00555	66.0006	0.00551	81.741	0.00533			7.44418	0.00608	92.9995	0.00555	96.4401	0.00539	98.3771	0.00527	99.6371	0.00521
	7.46732	0.00674	15.1232	0.00547	33.1464	0.00555	50.0237	0.00553	66.0213	0.00551	81.7644	0.00533			7.46646	0.00617	93.0218	0.00553	96.4617	0.00535	98.3989	0.00531	99.6609	0.00521
	7.48864	0.00671	15.1456	0.00553	33.1675	0.00555	50.0451	0.00558	66.0443	0.00553	81.7862	0.00535			7.48821	0.00614	93.0433	0.00555	96.4841	0.00539	98.4204	0.00529	99.6816	0.00521
	7.51114	0.00678	15.1686	0.00551	33.1906	0.00558	50.0681	0.00558	66.0663	0.00555	81.8091	0.00537			7.51157	0.00617	93.0643	0.00555	96.5053	0.00539	98.4424	0.00535	99.7051	0.00525
	7.53268	0.00671	15.1924	0.00555	33.2114	0.00558	50.0898	0.0056	66.0902	0.00558	81.8296	0.00539			7.533	0.00612	93.0863	0.00561	96.5282	0.00541	98.4654	0.00533	99.7262	0.00525
	7.5555	0.00678	15.2136	0.00551	33.2347	0.00558	50.1119	0.0056	66.1115	0.00555	81.8526	0.00539			7.55593	0.00617	93.1097	0.0056	96.5491	0.00541	98.4882	0.00537	99.749	0.00525
	7.57746	0.00678	15.2357	0.0056	33.2552	0.0056	50.133	0.00561	66.1341	0.00558	81.8747	0.00543			7.57704	0.00617	93.1331	0.00561	96.5725	0.00547	98.5107	0.00535	99.77	0.00521
	7.60071	0.00682	15.258	0.00558	33.279	0.00558	50.1561	0.0056	66.1559	0.00561	81.8984	0.00539			7.60018	0.00621	93.1556	0.0056	96.594	0.00543	98.5316	0.00537	99.7936	0.00531
	7.6215	0.0068	15.2796	0.0056	33.3003	0.00561	50.1787	0.0056	66.1786	0.00561	81.9196	0.00541			7.6215	0.00621	93.1767	0.00566	96.617	0.00549	98.5536	0.00537	99.8151	0.00537
	7.64357	0.00686	15.3011	0.0056	33.3239	0.00561	50.2024	0.00561	66.1991	0.00564	81.943	0.00541			7.64432	0.00627	93.1985	0.00564	96.6383	0.00547	98.5764	0.00539	99.8387	0.00531
	7.66639	0.00686	15.3237	0.00555	33.344	0.00561	50.222	0.00578	66.2225	0.00566	81.9647	0.00545			7.66618	0.00623	93.2211	0.00568	96.6611	0.00551	98.5997	0.00537	99.8585	0.00531
	7.68975	0.00688	15.3459	0.00564	33.3676	0.00568	50.2451	0.0057	66.244	0.00564	81.9875	0.00543			7.68911	0.00629	93.2438	0.00566	96.6836	0.00549	98.6211	0.00541	99.8824	0.00537
	7.71171	0.00684	15.3686	0.0057	33.3895	0.00568	50.2668	0.00572	66.2685	0.00568	82.0078	0.00547			7.70989	0.00627	93.2659	0.0057	96.7069	0.00551	98.6434	0.00541	99.9043	0.00537
	7.734	0.0069	15.3903	0.00564	33.4138	0.0057	50.2901	0.0057	66.2893	0.00568	82.0318	0.00549			7.73261	0.00633	93.2882	0.0057	96.7294	0.00549	98.6646	0.00543	99.9285	0.00537
	7.75596	0.00686	15.4123	0.00572	33.4345	0.0057	50.3119	0.00572	66.3114	0.0057	82.053	0.00547			7.75511	0.00631	93.3103	0.00568	96.7515	0.00555	98.6875	0.00541	99.9493	0.00537
	7.77825	0.00692	15.4344	0.00568	33.4571	0.0057	50.334	0.00572	66.3325	0.0057	82.0754	0.00549			7.779	0.00635	93.3324	0.0057	96.7723	0.00553	98.7092	0.00547	99.9724	0.00539
	7.79936	0.0069	15.4579	0.00572	33.4786	0.00572	50.3558	0.00572	66.3567	0.00572	82.0963	0.00553			7.80032	0.00631	93.354	0.00576	96.7946	0.0056	98.7318	0.00547	99.993	0.00541
	7.82143	0.00694	15.4795	0.0057	33.5014	0.00574	50.3785	0.00574	66.3778	0.00572	82.1196	0.00551			7.82282	0.00635	93.3766	0.00572	96.8162	0.00555	98.7539	0.00551	100.015	0.00541
	7.84436	0.00694	15.502	0.00574	33.5222	0.00574	50.3995	0.00578	66.4008	0.0058	82.141	0.00558			7.84404	0.00633	93.3985	0.00578	96.8382	0.00561	98.7764	0.00547	100.037	0.00541
	7.86696	0.00696	15.5246	0.00572	33.5458	0.00578	50.4226	0.00578	66.4221	0.00578	82.1653	0.00555			7.86654	0.00639	93.4206	0.00576	96.8607	0.0056	98.7978	0.00553	100.06	0.00545
	7.88882	0.00694	15.5477	0.00578	33.5668	0.00578	50.4449	0.0058	66.4451	0.0058	82.1862	0.00555			7.88721	0.00637	93.4428	0.00584	96.8835	0.00564	98.821	0.00553	100.082	0.00543
	7.90993	0.007	15.5686	0.00574	33.5906	0.00584	50.4675	0.0058	66.4661	0.00576	82.2097	0.00555			7.91025	0.00641	93.4654	0.0058	96.9054	0.00558	98.8439	0.00558	100.105	0.00545
	7.93232	0.00698	15.5908	0.0058	33.6107	0.00582	50.4885	0.00582	66.4893	0.0058	82.2308	0.00558			7.93211	0.00639	93.4885	0.00582	96.9268	0.00564	98.8667	0.00553	100.126	0.00545
	7.95579	0.00702	15.6135	0.00578	33.6333	0.00586	50.5113	0.00586	66.5111	0.0058	82.2531	0.00558			7.95568	0.00641	93.5114	0.00578	96.9492	0.00566	98.8879	0.00558	100.148	0.00551
	7.97796	0.007	15.6355	0.0058	33.6551	0.00584	50.5341	0.00586	66.5342	0.0058	82.2737	0.00561			7.97743	0.00639	93.5332	0.00586	96.9722	0.0057	98.9101	0.00555	100.17	0.00551
	7.9995	0.00706	15.6568	0.0058	33.6794	0.00584	50.5578	0.00586	66.5544	0.00582	82.2979	0.00564			7.99886	0.00645	93.5548	0.00586	96.9949	0.00566	98.932	0.0056	100.194	0.00549
	8.02211	0.00706	15.6789	0.00584	33.7003	0.00586	50.5791	0.00586	66.5774	0.00588	82.3198	0.00564			8.02082	0.00645	93.5763	0.00586	97.0176	0.00572	98.9541	0.00558	100.216	0.00551
	8.04579	0.00706	15.7008	0.00582	33.7239	0.0059	50.6011	0.0059	66.6003	0.00584	82.3436	0.00566			8.04482	0.00653	93.5985	0.00584	97.0396	0.00572	98.9755	0.00561	100.238	0.00553
	8.06721	0.00706	15.7245	0.00588	33.7458	0.00588	50.6231	0.00592	66.6242	0.00586	82.3643	0.00564			8.06721	0.00645	93.62	0.0059	97.062	0.00574	98.9984	0.0056	100.261	0.00551
	8.08918	0.00714	15.7462	0.00582	33.7686	0.0059	50.6454	0.0059	66.6449	0.00586	82.3864	0.00568			8.08886	0.00653	93.643	0.00588	97.0835	0.0057	99.0205	0.00564	100.284	0.00553
	8.11168	0.00708	15.7684	0.00588	33.789	0.00592	50.6661	0.00594	66.6681	0.0059	82.4079	0.0057			8.11093	0.00653	93.665	0.00592	97.1062	0.00578	99.0431	0.00564	100.304	0.00555
	8.13364	0.00712	15.7912	0.00586	33.8125	0.00592	50.6893	0.00594	66.6891	0.0059	82.4319	0.0057			8.13418	0.00653	93.6881	0.0059	97.1279	0.00574	99.0645	0.00566	100.327	0.0056
	8.15571	0.00712	15.8136	0.0059	33.8344	0.0059	50.7116	0.00596	66.7119	0.00592	82.453	0.0057			8.15518	0.00653	93.7094	0.00594	97.1497	0.00576	99.0869	0.00566	100.349	0.00555
	8.17725	0.00716	15.8344	0.0059	33.8568	0.00592	50.7349	0.00598	66.7325	0.0059	82.4759	0.00572			8.17725	0.00659	93.7316	0.00596	97.172	0.00576	99.1093	0.0057	100.371	0.0056
	8.19868	0.00714	15.8569	0.00596	33.8772	0.00596	50.7554	0.00596	66.7556	0.00596	82.497	0.00574			8.19943	0.00655	93.7542	0.006	97.1945	0.0058	99.1322	0.00566	100.392	0.0056
	8.22236	0.00718	15.8803	0.00592	33.9005	0.00598	50.7775	0.00602	66.7776	0.00594	82.5199	0.00574			8.22182	0.00661	93.7772	0.00594	97.2161	0.00578	99.1544	0.00574	100.415	0.00564
	8.24443	0.00714	15.9033	0.00596	33.9221	0.00598	50.7994	0.006	66.8008	0.00596	82.5408	0.00576			8.24304	0.00659	93.7991	0.006	97.2395	0.00582	99.177	0.00574	100.437	0.00561
	8.26661	0.0072	15.9249	0.00594	33.9464	0.006	50.8237	0.00598	66.8217	0.00596	82.5643	0.00576			8.26586	0.00663	93.8215	0.006	97.2618	0.00578	99.1993	0.00574	100.46	0.00566
	8.28868	0.00718	15.946	0.006	33.9671	0.00598	50.8451	0.00602	66.8439	0.006	82.586	0.00578			8.28782	0.00659	93.844	0.00602	97.2836	0.00584	99.2215	0.00574	100.482	0.00561
	8.31139	0.00722	15.968	0.006	33.9904	0.00602	50.8677	0.00604	66.8659	0.006	82.6094	0.00576			8.31118	0.00665	93.8664	0.006	97.306	0.00584	99.2427	0.00578	100.505	0.0057
	8.33271	0.00722	15.9906	0.00602	34.0116	0.00602	50.8902	0.00604	66.89	0.00604	82.6294	0.0058			8.33325	0.00663	93.8878	0.00604	97.3279	0.00586	99.2652	0.00576	100.527	0.00568
	8.35479	0.00728	16.0135	0.006	34.035	0.00604	50.9131	0.006	66.9114	0.006	82.6531	0.00584			8.355	0.00669	93.9102	0.00604	97.3496	0.00586	99.2874	0.0058	100.549	0.00572
	8.37804	0.00726	16.0354	0.00604	34.0552	0.00602	50.9338	0.00606	66.9337	0.006	82.6753	0.00584			8.37782	0.00667	93.9316	0.00606	97.3717	0.00592	99.3095	0.0058	100.57	0.00568
	8.40129	0.00731	16.058	0.00602	34.0787	0.00608	50.9568	0.00608	66.9564	0.006	82.6993	0.00586			8.40021	0.00671	93.9542	0.00606	97.3949	0.0059	99.3311	0.0058	100.593	0.00572
	8.42293	0.00726	16.0796	0.00606	34.1007	0.00608	50.9781	0.0061	66.979	0.00606	82.7197	0.00584			8.42121	0.00669	93.976	0.0061	97.4176	0.0059	99.3536	0.00582	100.616	0.00572
	8.44393	0.00732	16.1011	0.00604	34.1248	0.00608	51.0013	0.0061	66.9996	0.00606	82.7432	0.00586			8.44286	0.00678	93.998	0.00608	97.4399	0.00586	99.3756	0.00586	100.64	0.00574
	8.466	0.00732	16.1238	0.00612	34.145	0.00608	51.0222	0.00612	67.0234	0.00608	82.7639	0.00588			8.46643	0.00674	94.0206	0.00612	97.4613	0.00594	99.3993	0.00584	100.66	0.00574
	8.48893	0.00734	16.1461	0.0061	34.1673	0.00614	51.0448	0.00614	67.0451	0.00606	82.7864	0.00588			8.48968	0.00675	94.0446	0.00608	97.4833	0.00594	99.4213	0.00588	100.683	0.00578
	8.51154	0.00731	16.1687	0.00612	34.1884	0.00614	51.066	0.00617	67.0669	0.0061	82.8073	0.0059			8.51132	0.00675	94.0656	0.00614	97.5054	0.00598	99.4441	0.00586	100.703	0.00578
	8.53307	0.00737	16.1898	0.0061	34.213	0.00614	51.0902	0.00614	67.088	0.0061	82.8306	0.00594			8.53264	0.00678	94.0884	0.00612	97.5289	0.00596	99.4658	0.00586	100.728	0.0058
	8.55514	0.00737	16.2119	0.00618	34.2342	0.00612	51.1118	0.00614	67.1106	0.00617	82.8524	0.00594			8.55493	0.00678	94.1094	0.00618	97.5502	0.00598	99.4872	0.00588	100.749	0.00576
	8.57775	0.00743	16.2348	0.00614	34.2572	0.00617	51.1347	0.00618	67.1327	0.00614	82.8763	0.00594			8.57818	0.00682	94.1319	0.00617	97.5722	0.00598	99.5083	0.00592	100.772	0.0058
	8.59993	0.00741	16.2581	0.00618	34.2781	0.00618	51.1559	0.00621	67.1566	0.00617	82.8964	0.00594			8.60014	0.00682	94.1532	0.00618	97.5941	0.00604	99.5319	0.00592	100.793	0.0058
	8.62189	0.00747	16.2805	0.00617	34.3014	0.00623	51.1788	0.00621	67.178	0.00612	82.9193	0.00598			8.62168	0.00686	94.1769	0.00618	97.6166	0.006	99.5545	0.00592	100.816	0.00582
	8.64418	0.00741	16.3023	0.00618	34.3221	0.00621	51.1996	0.00625	67.2004	0.00621	82.9409	0.00598			8.64418	0.00684	94.1991	0.00621	97.6378	0.00606	99.5775	0.0059	100.837	0.0058
	8.66668	0.00745	16.3243	0.00618	34.3455	0.00623	51.2229	0.00625	67.2228	0.00618	82.9651	0.00596			8.66668	0.00688	94.2222	0.00618	97.661	0.00602	99.5984	0.00594	100.86	0.00588
	8.68854	0.00745	16.3466	0.00623	34.3675	0.00621	51.245	0.00625	67.2452	0.00618	82.9859	0.006			8.688	0.00688	94.2429	0.00625	97.6836	0.00604	99.6207	0.00598	100.882	0.00586
	8.70954	0.00751	16.3683	0.00621	34.3901	0.00623	51.2691	0.00627	67.2656	0.00621	83.0092	0.00602			8.70964	0.00694	94.2653	0.00623	97.7055	0.00602	99.6428	0.006	100.905	0.00588
	8.73364	0.00749	16.3902	0.00627	34.4109	0.00623	51.2898	0.00627	67.2882	0.00629	83.0313	0.00602			8.73289	0.00688	94.287	0.00627	97.7267	0.00608	99.666	0.00596	100.925	0.00586
	8.75625	0.00751	16.4125	0.00625	34.4334	0.00629	51.3116	0.00631	67.3113	0.00623	83.0545	0.00604			8.75539	0.00692	94.3108	0.00627	97.7501	0.00606	99.6875	0.00598	100.948	0.00594
	8.77854	0.00751	16.4352	0.00627	34.4559	0.00625	51.3329	0.00631	67.3351	0.00627	83.0747	0.00602			8.77704	0.0069	94.332	0.00629	97.7727	0.0061	99.7101	0.006	100.971	0.0059
	8.80029	0.00755	16.4576	0.00625	34.48	0.00629	51.357	0.00631	67.3561	0.00623	83.0982	0.00604			8.79836	0.00698	94.3546	0.00629	97.7965	0.00608	99.7316	0.00602	100.995	0.00594
	8.82246	0.00753	16.4782	0.00635	34.5012	0.00627	51.3789	0.00629	67.378	0.00631	83.1192	0.00604			8.82225	0.00694	94.3759	0.00633	97.8177	0.00612	99.7541	0.006	101.017	0.00592
	8.84454	0.00755	16.5011	0.00629	34.524	0.00631	51.4012	0.00635	67.3996	0.00629	83.1424	0.00606			8.84561	0.00698	94.3992	0.00631	97.84	0.00612	99.7755	0.00606	101.039	0.00596
	8.86596	0.00757	16.5236	0.00633	34.5448	0.00631	51.4224	0.00635	67.423	0.00631	83.1631	0.00608			8.86779	0.00696	94.4201	0.00633	97.8613	0.00614	99.7989	0.00606	101.06	0.00596
	8.88804	0.00761	16.5467	0.00629	34.5678	0.00637	51.4455	0.00639	67.4448	0.00629	83.1864	0.0061			8.88857	0.00702	94.443	0.00633	97.8824	0.00612	99.8209	0.00606	101.082	0.00598
	8.91064	0.00759	16.5681	0.00635	34.5886	0.00637	51.4664	0.00637	67.4673	0.00635	83.2075	0.0061			8.91139	0.00704	94.4646	0.00635	97.9048	0.00621	99.8431	0.00606	101.104	0.00598
	8.93336	0.00765	16.5907	0.00635	34.6118	0.00641	51.4895	0.00637	67.4892	0.00633	83.2316	0.00612			8.93304	0.00704	94.4879	0.00637	97.928	0.00617	99.8639	0.0061	101.126	0.00604
	8.95554	0.00759	16.6135	0.00639	34.634	0.00639	51.5115	0.00635	67.5113	0.00639	83.2527	0.0061			8.95446	0.007	94.5084	0.00641	97.9502	0.00621	99.8876	0.0061	101.148	0.00602
	8.97632	0.00765	16.6358	0.00635	34.6571	0.00641	51.5346	0.00639	67.5326	0.00635	83.2761	0.00614			8.976	0.00708	94.5324	0.00641	97.9725	0.00618	99.9104	0.00612	101.172	0.00604
	8.99925	0.00767	16.6578	0.00643	34.6782	0.00641	51.5548	0.00641	67.5555	0.00639	83.2974	0.00617			8.99946	0.00706	94.5545	0.00643	97.9936	0.00625	99.9333	0.0061	101.193	0.006
	9.02196	0.00771	16.6803	0.00639	34.7002	0.00645	51.5779	0.00647	67.578	0.00637	83.3201	0.00617			9.02218	0.00708	94.5782	0.00639	98.0158	0.00623	99.9548	0.00612	101.215	0.00608
	9.04489	0.00767	16.7018	0.00643	34.7222	0.00645	51.6005	0.00647	67.6008	0.00639	83.3408	0.00617			9.04425	0.00706	94.5989	0.00643	98.0382	0.00625	99.977	0.00612	101.237	0.00604
	9.06654	0.00769	16.7238	0.00641	34.7462	0.00645	51.6247	0.00651	67.6214	0.00639	83.3642	0.00623			9.06493	0.0071	94.6214	0.00645	98.0622	0.00623	99.9986	0.00614	101.26	0.00608
	9.08904	0.00769	16.7456	0.00643	34.7674	0.00641	51.6457	0.00645	67.6437	0.00647	83.3865	0.00618			9.08786	0.0071	94.643	0.00647	98.0836	0.00627	100.021	0.00614	101.282	0.00606
	9.11164	0.00775	16.7677	0.00643	34.79	0.00647	51.6679	0.00651	67.6667	0.00645	83.4103	0.00623			9.11089	0.00714	94.6651	0.00643	98.1059	0.00625	100.042	0.00623	101.305	0.00606
	9.13393	0.00771	16.7901	0.00647	34.812	0.00647	51.6893	0.00651	67.6905	0.00647	83.4305	0.00623			9.13339	0.0071	94.6861	0.00649	98.1289	0.00631	100.065	0.00621	101.327	0.0061
	9.15568	0.00777	16.8129	0.00645	34.8355	0.00649	51.7122	0.00653	67.7124	0.00641	83.453	0.00625			9.15482	0.00714	94.7094	0.00647	98.1506	0.00629	100.088	0.00617	101.35	0.00612
	9.17839	0.00775	16.8351	0.00651	34.856	0.00649	51.7332	0.00653	67.7346	0.00649	83.4744	0.00625			9.17786	0.00716	94.7319	0.00649	98.1723	0.00631	100.11	0.00617	101.371	0.0061
	9.19961	0.00777	16.8575	0.00649	34.8792	0.00653	51.7557	0.00657	67.756	0.00647	83.4984	0.00627			9.20089	0.00718	94.7549	0.00649	98.1946	0.00631	100.131	0.00621	101.394	0.00617
	9.22211	0.00779	16.8797	0.00649	34.9009	0.00651	51.7775	0.00653	67.7785	0.00649	83.5197	0.00625			9.22243	0.00718	94.7756	0.00653	98.2164	0.00635	100.154	0.00621	101.416	0.00612
	9.24332	0.00783	16.9016	0.00651	34.9238	0.00657	51.8014	0.00659	67.799	0.00649	83.5425	0.00631			9.24343	0.00722	94.7975	0.00655	98.2387	0.00633	100.176	0.00625	101.438	0.00614
	9.26582	0.00781	16.9229	0.00655	34.9444	0.00653	51.8221	0.00657	67.8219	0.00655	83.5638	0.00627			9.26679	0.00722	94.8204	0.00657	98.2602	0.00639	100.2	0.00623	101.459	0.00614
	9.28811	0.00787	16.946	0.00653	34.967	0.00659	51.8444	0.00661	67.8446	0.00653	83.5866	0.00631			9.28854	0.00726	94.8443	0.00653	98.2826	0.00635	100.221	0.00627	101.482	0.00621
	9.31114	0.00781	16.9693	0.00655	34.9885	0.00655	51.8658	0.00659	67.8677	0.00653	83.6069	0.00631			9.31071	0.00722	94.8651	0.00657	98.3054	0.00643	100.244	0.00629	101.503	0.00618
	9.33279	0.00783	16.9918	0.00653	35.0126	0.00659	51.8905	0.00661	67.8883	0.00651	83.631	0.00633			9.33193	0.00728	94.8884	0.00657	98.3289	0.00637	100.266	0.00631	101.527	0.00627
	9.35593	0.00783	17.0124	0.00661	35.0342	0.00657	51.9116	0.00659	67.9108	0.00659	83.653	0.00631			9.35507	0.00726	94.9106	0.00657	98.3506	0.00641	100.289	0.00631	101.549	0.00618
	9.37779	0.00787	17.0346	0.00661	35.0568	0.00661	51.9347	0.00667	67.9325	0.00657	83.6759	0.00635			9.37757	0.00731	94.9334	0.00657	98.373	0.00639	100.309	0.00631	101.572	0.00625
	9.39975	0.00787	17.0567	0.00663	35.0786	0.00661	51.9566	0.00661	67.9562	0.00659	83.696	0.00635			9.39996	0.00731	94.9539	0.00661	98.3944	0.00643	100.332	0.00635	101.594	0.00623
	9.42096	0.00791	17.0799	0.00657	35.1014	0.00663	51.9798	0.00663	67.9779	0.00655	83.7197	0.00643			9.42129	0.00732	94.9768	0.00663	98.4164	0.00643	100.354	0.00633	101.615	0.00625
	9.44486	0.00791	17.102	0.00663	35.1217	0.00663	51.9997	0.00665	68.0001	0.00663	83.7419	0.00641			9.44507	0.00734	94.9976	0.00663	98.4379	0.00647	100.377	0.00635	101.636	0.00625
	9.46682	0.00797	17.1244	0.00663	35.1448	0.00669	52.0232	0.00669	68.023	0.00663	83.7657	0.00643			9.46629	0.00734	95.0212	0.00663	98.4612	0.00645	100.397	0.00637	101.659	0.00633
	9.48975	0.00794	17.1466	0.00663	35.1676	0.00665	52.0444	0.00667	68.0458	0.00665	83.7866	0.00637			9.48804	0.00732	95.042	0.00667	98.4839	0.00647	100.421	0.00637	101.682	0.00627
	9.51054	0.00797	17.1686	0.00665	35.1913	0.00669	52.0676	0.00675	68.067	0.00661	83.8094	0.00645			9.50871	0.00739	95.0651	0.00667	98.5071	0.00647	100.442	0.00639	101.706	0.00631
	9.53293	0.00797	17.1902	0.00671	35.2121	0.00669	52.0884	0.00671	68.089	0.00667	83.8307	0.00643			9.53336	0.00739	95.0865	0.00667	98.5278	0.00649	100.466	0.00639	101.728	0.00627
	9.555	0.008	17.2131	0.00669	35.2341	0.00675	52.1112	0.00674	68.1116	0.00665	83.8533	0.00643			9.55575	0.00737	95.1111	0.00669	98.5496	0.00651	100.487	0.00643	101.749	0.00631
	9.57836	0.008	17.235	0.00671	35.2559	0.00674	52.1324	0.00674	68.1335	0.00669	83.8742	0.00643			9.57868	0.00739	95.1319	0.00671	98.5722	0.00653	100.511	0.00643	101.771	0.00631
	9.6	0.00802	17.2573	0.00671	35.279	0.00678	52.1569	0.00678	68.1551	0.00669	83.897	0.00651			9.59914	0.00741	95.1553	0.00671	98.5955	0.00651	100.532	0.00643	101.794	0.00635
	9.62207	0.00804	17.2783	0.00675	35.301	0.00674	52.1786	0.00674	68.1777	0.00671	83.9189	0.00649			9.62164	0.00741	95.1762	0.00674	98.6163	0.00653	100.555	0.00643	101.816	0.00633
	9.64393	0.00808	17.3013	0.00674	35.3235	0.00675	52.2012	0.0068	68.1994	0.00669	83.9423	0.00651			9.64318	0.00747	95.199	0.00675	98.6397	0.00653	100.575	0.00643	101.838	0.00639
	9.66643	0.00804	17.324	0.00675	35.3449	0.00678	52.2226	0.00675	68.2225	0.00674	83.9634	0.00649			9.66718	0.00745	95.2196	0.00675	98.6607	0.00657	100.6	0.00639	101.86	0.00639
	9.68818	0.00808	17.3477	0.00675	35.368	0.00682	52.2454	0.0068	68.245	0.00671	83.9857	0.00653			9.68807	0.00747	95.2435	0.00678	98.6832	0.00657	100.621	0.00653	101.882	0.00641
	9.71089	0.00808	17.3687	0.0068	35.3891	0.00678	52.2662	0.0068	68.2677	0.00678	84.0081	0.00651			9.71079	0.00747	95.2654	0.00675	98.7044	0.00661	100.644	0.00649	101.904	0.00637
	9.73296	0.00812	17.3911	0.00678	35.4116	0.00684	52.2892	0.00684	68.2895	0.00678	84.0316	0.00655			9.73232	0.00749	95.2891	0.00678	98.7274	0.00661	100.665	0.00651	101.926	0.00643
	9.75557	0.0081	17.4125	0.00678	35.4338	0.00682	52.3117	0.00684	68.3113	0.0068	84.0533	0.00653			9.75536	0.00749	95.3094	0.0068	98.7495	0.00661	100.688	0.00651	101.949	0.00641
	9.77625	0.00814	17.4349	0.00678	35.457	0.00682	52.3356	0.00684	68.3325	0.00678	84.076	0.00657			9.77593	0.00753	95.3319	0.00684	98.7722	0.00659	100.709	0.00653	101.971	0.00645
	9.80004	0.00814	17.456	0.00684	35.4782	0.00682	52.3563	0.00682	68.3551	0.00682	84.0977	0.00653			9.79971	0.00753	95.3535	0.00684	98.7929	0.00667	100.733	0.00653	101.993	0.00643
	9.82254	0.00816	17.4796	0.00684	35.5003	0.00688	52.3783	0.00686	68.3783	0.00678	84.1208	0.00657			9.82104	0.00753	95.3774	0.00684	98.8172	0.00665	100.754	0.00651	102.014	0.00649
	9.84589	0.00812	17.5019	0.00688	35.5224	0.00684	52.3998	0.00686	68.4007	0.00684	84.1412	0.00657			9.84418	0.00753	95.3984	0.00686	98.8396	0.00667	100.777	0.00657	102.037	0.00645
	9.867	0.0082	17.5245	0.00686	35.5462	0.00688	52.4232	0.00692	68.4227	0.00682	84.1648	0.00661			9.86443	0.00757	95.4213	0.0069	98.8627	0.00667	100.798	0.00655	102.061	0.00649
	9.88918	0.0082	17.5453	0.00688	35.5683	0.00688	52.4449	0.00688	68.4445	0.00688	84.1861	0.00659			9.88886	0.00759	95.4425	0.00686	98.884	0.00669	100.821	0.00657	102.084	0.00645
	9.91104	0.00822	17.5678	0.0069	35.5909	0.00692	52.4671	0.00692	68.4665	0.00686	84.2089	0.00663			9.91093	0.00759	95.4656	0.00688	98.9063	0.00669	100.841	0.00657	102.105	0.00649
	9.933	0.00822	17.5903	0.00692	35.6123	0.00692	52.4892	0.00692	68.4888	0.00688	84.2295	0.00661			9.93418	0.00759	95.4864	0.00692	98.9278	0.00669	100.865	0.00663	102.127	0.00649
	9.95486	0.00824	17.6131	0.00688	35.634	0.00694	52.512	0.00694	68.5116	0.00688	84.2523	0.00667			9.9555	0.00763	95.5101	0.0069	98.9498	0.00671	100.887	0.00663	102.149	0.00653
	9.97768	0.00824	17.6342	0.00694	35.656	0.00692	52.5328	0.00692	68.5336	0.00692	84.2742	0.00667			9.97821	0.00763	95.5319	0.0069	98.971	0.00675	100.91	0.00663	102.17	0.00649
	9.99975	0.00828	17.658	0.00694	35.6781	0.00696	52.5556	0.00698	68.5555	0.0069	84.2983	0.00667			9.99964	0.00765	95.5549	0.00692	98.9941	0.00671	100.93	0.00663	102.193	0.00657
	10.0225	0.00826	17.6804	0.00696	35.7004	0.00692	52.5782	0.00698	68.5781	0.00692	84.3195	0.00665			10.0212	0.00767	95.5748	0.00694	99.0162	0.00674	100.954	0.00665	102.215	0.00653
	10.0433	0.00828	17.7028	0.00694	35.7233	0.00694	52.6004	0.00702	68.5997	0.00688	84.3428	0.00671			10.0425	0.00767	95.5987	0.00698	99.0397	0.00675	100.976	0.00665	102.238	0.00659
	10.066	0.00832	17.7235	0.00698	35.745	0.00696	52.6214	0.00696	68.6221	0.00696	84.3643	0.00667			10.0659	0.00769	95.6206	0.00696	99.0598	0.00675	101	0.00665	102.26	0.00655
	10.0875	0.00832	17.747	0.007	35.7663	0.00702	52.6439	0.00702	68.6444	0.00696	84.3871	0.00671			10.0879	0.00771	95.6447	0.00696	99.083	0.0068	101.021	0.00665	102.281	0.00661
	10.1113	0.0083	17.7684	0.00702	35.7891	0.00698	52.667	0.007	68.6669	0.00696	84.4071	0.00671			10.111	0.00769	95.6658	0.00696	99.1048	0.0068	101.044	0.00669	102.303	0.00663
	10.1326	0.00836	17.7907	0.007	35.8121	0.00704	52.6908	0.00702	68.6885	0.00696	84.4303	0.0068			10.1316	0.00771	95.6884	0.007	99.1281	0.0068	101.065	0.00667	102.326	0.00663
	10.1563	0.00836	17.8117	0.007	35.8344	0.007	52.7128	0.00702	68.7103	0.00702	84.4531	0.00674			10.1544	0.00775	95.7093	0.00702	99.1495	0.0068	101.087	0.00671	102.349	0.00659
	10.1777	0.0084	17.8345	0.00702	35.8565	0.00706	52.7346	0.0071	68.7334	0.007	84.477	0.00675			10.1769	0.00775	95.7325	0.00702	99.173	0.00684	101.108	0.00671	102.371	0.00665
	10.2011	0.00836	17.8561	0.00706	35.8786	0.00704	52.7565	0.00708	68.7564	0.00702	84.4978	0.00674			10.2002	0.00773	95.7526	0.00704	99.1947	0.00686	101.132	0.00675	102.394	0.00663
	10.2216	0.0084	17.8803	0.00706	35.9019	0.00706	52.7785	0.0071	68.7795	0.007	84.5196	0.0068			10.2216	0.00779	95.7762	0.00706	99.2175	0.00684	101.153	0.00675	102.417	0.00667
	10.2447	0.00842	17.9009	0.00706	35.923	0.00702	52.7994	0.00708	68.8004	0.00706	84.541	0.0068			10.2447	0.00781	95.7977	0.00706	99.2377	0.00686	101.177	0.00678	102.438	0.00665
	10.2659	0.00842	17.9245	0.0071	35.9451	0.0071	52.8223	0.00712	68.8229	0.00704	84.5646	0.00684			10.2666	0.00779	95.8216	0.00708	99.2617	0.00686	101.197	0.00678	102.46	0.00669
	10.2894	0.00842	17.9459	0.0071	35.9676	0.00706	52.8445	0.0071	68.8444	0.00706	84.5864	0.00678			10.2892	0.00781	95.8416	0.00706	99.2829	0.00686	101.22	0.0068	102.482	0.00667
	10.3096	0.00844	17.9686	0.0071	35.9899	0.00712	52.868	0.00714	68.8663	0.00706	84.6091	0.00686			10.31	0.00783	95.8646	0.0071	99.3054	0.0069	101.242	0.00678	102.504	0.00671
	10.3329	0.00847	17.9892	0.00712	36.0116	0.0071	52.8891	0.0071	68.8885	0.00712	84.6304	0.00684			10.3336	0.00783	95.8863	0.0071	99.3265	0.0069	101.266	0.00682	102.527	0.00671
	10.3541	0.00848	18.0135	0.00712	36.0336	0.00714	52.9107	0.00718	68.9111	0.00706	84.6536	0.00688			10.3549	0.00785	95.9111	0.00712	99.3494	0.00692	101.287	0.00682	102.548	0.00675
	10.3783	0.00844	18.0353	0.00714	36.0553	0.00714	52.9322	0.00716	68.9329	0.0071	84.6744	0.00686			10.3775	0.00787	95.9316	0.00712	99.3717	0.00696	101.311	0.00684	102.57	0.00674
	10.3994	0.00848	18.0586	0.00712	36.0786	0.00718	52.9563	0.0072	68.9556	0.00708	84.6973	0.0069			10.398	0.00791	95.9552	0.00716	99.3958	0.00692	101.332	0.00682	102.593	0.0068
	10.4225	0.00854	18.0794	0.00714	36.1007	0.00714	52.9785	0.00716	68.9771	0.00712	84.7191	0.00686			10.4213	0.00791	95.9765	0.00712	99.4171	0.00694	101.355	0.00684	102.616	0.00674
	10.4441	0.00853	18.1014	0.00716	36.1229	0.00718	53.001	0.00722	68.9993	0.00712	84.7423	0.00692			10.4434	0.00791	95.9998	0.00714	99.4398	0.00698	101.376	0.00684	102.638	0.0068
	10.4671	0.00853	18.1233	0.0072	36.1454	0.00716	53.023	0.0072	69.0225	0.00718	84.7631	0.0069			10.4671	0.00794	96.0199	0.00716	99.461	0.00696	101.399	0.00688	102.66	0.00675
	10.4872	0.00857	18.1468	0.00718	36.1681	0.0072	53.0457	0.00722	69.0453	0.00712	84.7859	0.00696			10.488	0.0079	96.0437	0.0072	99.4831	0.00698	101.42	0.00686	102.682	0.0068
	10.511	0.00859	18.1684	0.0072	36.1891	0.0072	53.0675	0.0072	69.0664	0.0072	84.8089	0.00692			10.5116	0.0079	96.0645	0.00718	99.5036	0.00698	101.443	0.0069	102.704	0.00678
	10.5337	0.00859	18.1911	0.00722	36.2113	0.00728	53.0894	0.00724	69.0901	0.00718	84.8324	0.00696			10.533	0.00796	96.0878	0.00724	99.527	0.00702	101.464	0.00688	102.725	0.00686
	10.5572	0.00861	18.212	0.00724	36.2342	0.00724	53.1117	0.00722	69.1122	0.0072	84.8539	0.00692			10.5553	0.00796	96.1085	0.00722	99.5502	0.007	101.487	0.00694	102.749	0.00682
	10.5769	0.00861	18.2353	0.00726	36.2571	0.00726	53.1338	0.00728	69.1338	0.00718	84.8757	0.00694			10.5761	0.00802	96.1317	0.00724	99.5735	0.00702	101.509	0.00694	102.771	0.00688
	10.5996	0.00865	18.2563	0.00726	36.2792	0.00722	53.1556	0.00726	69.1551	0.00724	84.8978	0.00694			10.5995	0.00804	96.1534	0.00724	99.5942	0.00706	101.533	0.00694	102.794	0.00684
	10.621	0.00865	18.2795	0.00726	36.3005	0.00728	53.1778	0.00731	69.1784	0.00722	84.9204	0.007			10.6221	0.00802	96.1774	0.00724	99.6163	0.00706	101.554	0.00692	102.815	0.00688
	10.6452	0.00867	18.3016	0.00731	36.3223	0.00728	53.2	0.00728	69.1998	0.00726	84.9411	0.00698			10.6455	0.00804	96.1984	0.00724	99.6381	0.00706	101.577	0.00698	102.837	0.00688
	10.6661	0.00865	18.3249	0.00731	36.3452	0.00732	53.223	0.00732	69.2224	0.00722	84.9634	0.00704			10.6659	0.00804	96.2217	0.00728	99.6619	0.00708	101.599	0.00696	102.86	0.0069
	10.6889	0.00869	18.3446	0.00731	36.3679	0.00731	53.2452	0.00728	69.2434	0.00726	84.9856	0.007			10.6885	0.00808	96.243	0.00726	99.6831	0.00708	101.62	0.00696	102.883	0.00688
	10.7104	0.00871	18.3678	0.00732	36.3897	0.00732	53.2673	0.00732	69.266	0.00726	85.0084	0.00706			10.71	0.0081	96.2659	0.00732	99.7055	0.0071	101.642	0.00698	102.905	0.0069
	10.7337	0.00871	18.3906	0.00734	36.4116	0.00731	53.2894	0.00732	69.2887	0.00731	85.0307	0.00704			10.7336	0.0081	96.2862	0.00731	99.7276	0.0071	101.665	0.00704	102.927	0.0069
	10.754	0.00873	18.4143	0.00737	36.4341	0.00737	53.3114	0.00741	69.312	0.00726	85.052	0.00706			10.7552	0.00808	96.3096	0.00734	99.7504	0.0071	101.688	0.00698	102.948	0.00692
	10.7776	0.00875	18.4355	0.00739	36.456	0.00734	53.3337	0.00737	69.3331	0.00732	85.0743	0.00706			10.7772	0.00812	96.3321	0.00734	99.7711	0.00712	101.711	0.00702	102.971	0.00692
	10.7998	0.00873	18.4582	0.00737	36.4781	0.00739	53.3558	0.00741	69.3561	0.00732	85.0976	0.0071			10.7984	0.00812	96.356	0.00737	99.7943	0.00714	101.732	0.007	102.992	0.00696
	10.8229	0.00877	18.4794	0.00739	36.5008	0.00734	53.3784	0.00739	69.378	0.00732	85.1201	0.00706			10.8224	0.00812	96.3757	0.00737	99.8163	0.00712	101.754	0.00708	103.016	0.00694
	10.8424	0.00877	18.502	0.00739	36.5229	0.00739	53.4017	0.00743	69.3997	0.00732	85.1425	0.0071			10.8429	0.00812	96.3981	0.00741	99.8389	0.00714	101.776	0.00706	103.037	0.00696
	10.866	0.00881	18.5223	0.00743	36.5446	0.00739	53.4235	0.00739	69.4209	0.00739	85.1647	0.00708			10.866	0.00816	96.4198	0.00739	99.8595	0.00718	101.799	0.0071	103.06	0.00696
	10.888	0.00881	18.546	0.00745	36.5661	0.00743	53.4447	0.00745	69.4449	0.00734	85.1878	0.00712			10.888	0.00816	96.444	0.00741	99.8835	0.00722	101.821	0.00704	103.081	0.007
	10.9125	0.00883	18.5676	0.00743	36.59	0.00743	53.4664	0.00745	69.4676	0.00739	85.2084	0.00708			10.911	0.00814	96.4652	0.00739	99.9055	0.00718	101.844	0.0071	103.104	0.00702
	10.9332	0.00881	18.5911	0.00745	36.6128	0.00745	53.4895	0.00747	69.4914	0.00726	85.2308	0.00716			10.9308	0.00818	96.4883	0.00743	99.9294	0.0072	101.865	0.0071	103.127	0.00704
	10.956	0.00885	18.6118	0.00745	36.6355	0.00739	53.512	0.00745	69.5102	0.00751	85.253	0.00712			10.9546	0.00824	96.509	0.00741	99.9506	0.00718	101.888	0.00712	103.151	0.007
	10.9772	0.00883	18.6343	0.00749	36.6566	0.00745	53.5341	0.00749	69.5334	0.00743	85.2753	0.00718			10.9778	0.0082	96.5325	0.00745	99.9732	0.00724	101.909	0.00712	103.171	0.00704
	11.0002	0.00885	18.6558	0.00749	36.6787	0.00745	53.556	0.00749	69.5552	0.00743	85.2968	0.00716			11.0014	0.00822	96.5529	0.00745	99.9942	0.00722	101.932	0.00716	103.194	0.00704
	11.0207	0.00889	18.6796	0.00751	36.7005	0.00749	53.5785	0.00751	69.579	0.00741	85.3195	0.00722			11.0218	0.00826	96.5769	0.00749	100.016	0.00724	101.953	0.0071	103.215	0.00708
	11.0443	0.00889	18.7011	0.00751	36.7223	0.00749	53.6001	0.00751	69.5999	0.00743	85.3415	0.00716			11.0447	0.00826	96.598	0.00747	100.037	0.00724	101.976	0.00714	103.238	0.00704
	11.0661	0.00889	18.7241	0.00751	36.7438	0.00755	53.6222	0.00755	69.6227	0.00743	85.3637	0.00722			11.0664	0.00826	96.6213	0.00751	100.061	0.00726	101.997	0.00712	103.258	0.00708
	11.0896	0.00891	18.7461	0.00755	36.7674	0.00751	53.645	0.00753	69.6439	0.00745	85.3867	0.0072			11.0887	0.00828	96.6417	0.00749	100.083	0.00726	102.02	0.00722	103.282	0.00706
	11.1094	0.00891	18.77	0.00755	36.7899	0.00757	53.6675	0.00755	69.6666	0.00747	85.4086	0.00726			11.1093	0.00828	96.6654	0.00753	100.106	0.00731	102.043	0.00718	103.304	0.00708
	11.1321	0.00897	18.7903	0.00757	36.8121	0.00753	53.6889	0.00753	69.6881	0.00751	85.4309	0.00722			11.1329	0.00832	96.6874	0.00751	100.126	0.00731	102.067	0.00722	103.327	0.0071
	11.1542	0.00897	18.8135	0.00759	36.8331	0.00757	53.7106	0.00761	69.7114	0.00751	85.4531	0.00726			11.1541	0.0083	96.7116	0.00755	100.149	0.00732	102.089	0.00718	103.348	0.00712
	11.1784	0.00897	18.8344	0.00757	36.8554	0.00755	53.7332	0.00755	69.7333	0.00751	85.4747	0.00722			11.1779	0.00832	96.7327	0.00749	100.171	0.00732	102.11	0.00722	103.371	0.00712
	11.1992	0.00897	18.8575	0.00761	36.8781	0.00751	53.757	0.00761	69.7558	0.00749	85.4965	0.00731			11.1979	0.00834	96.7552	0.00755	100.195	0.00734	102.132	0.00722	103.393	0.00714
	11.2223	0.00901	18.8788	0.00761	36.9012	0.00753	53.7797	0.00759	69.7763	0.00753	85.5196	0.00731			11.2211	0.00838	96.7758	0.00757	100.216	0.00731	102.154	0.00724	103.416	0.0071
	11.2449	0.00899	18.9016	0.00761	36.9221	0.00769	53.801	0.00763	69.8002	0.00755	85.5426	0.00731			11.2427	0.00838	96.7991	0.00761	100.24	0.00732	102.175	0.00722	103.437	0.00714
	11.2679	0.00901	18.9228	0.00765	36.9456	0.00759	53.8229	0.00763	69.8222	0.00757	85.5646	0.00726			11.2667	0.0084	96.8197	0.00757	100.26	0.00743	102.198	0.00731	103.46	0.00718
	11.2879	0.00901	18.9466	0.00763	36.9684	0.00761	53.8451	0.00763	69.8462	0.00753	85.5861	0.00732			11.2876	0.00838	96.8432	0.00761	100.284	0.00737	102.22	0.00726	103.482	0.00718
	11.3115	0.00907	18.9675	0.00763	36.9905	0.00759	53.8664	0.00763	69.8671	0.00755	85.6079	0.00731			11.3115	0.00842	96.8642	0.00757	100.305	0.00737	102.243	0.00728	103.505	0.00716
	11.333	0.00905	18.9912	0.00767	37.0117	0.00765	53.8881	0.00769	69.8899	0.00759	85.6305	0.00737			11.333	0.00842	96.8879	0.00763	100.328	0.00741	102.264	0.00724	103.526	0.00722
	11.356	0.0091	19.0123	0.00765	37.0341	0.00765	53.9106	0.00767	69.911	0.00759	85.654	0.00731			11.3565	0.00842	96.9085	0.00761	100.349	0.00741	102.287	0.00732	103.549	0.00722
	11.3762	0.00907	19.0354	0.00767	37.0562	0.00767	53.9338	0.00771	69.9334	0.00759	85.6756	0.00739			11.3764	0.00844	96.9313	0.00767	100.372	0.00741	102.308	0.00732	103.57	0.00722
	11.3993	0.00912	19.0558	0.00771	37.0786	0.00765	53.9562	0.00765	69.9543	0.00763	85.6976	0.00734			11.4	0.00848	96.9534	0.00765	100.393	0.00739	102.332	0.00734	103.593	0.00722
	11.4204	0.00914	19.0797	0.00773	37.0995	0.00771	53.9772	0.00773	69.9781	0.00761	85.7193	0.00739			11.4213	0.00848	96.977	0.00767	100.416	0.00745	102.354	0.00731	103.614	0.00722
	11.4449	0.00916	19.1016	0.00771	37.1229	0.00771	53.9995	0.00773	69.9994	0.00763	85.7412	0.00739			11.4445	0.0085	96.9984	0.00765	100.438	0.00745	102.376	0.00737	103.637	0.00726
	11.4661	0.00912	19.1258	0.00771	37.1449	0.00773	54.0228	0.00775	70.0229	0.00763	85.7634	0.00741			11.4645	0.00848	97.0218	0.00769	100.461	0.00749	102.399	0.00734	103.659	0.00728
	11.4895	0.00916	19.1458	0.00771	37.1678	0.00773	54.0453	0.00771	70.0431	0.00763	85.786	0.00739			11.4881	0.00853	97.0435	0.00767	100.483	0.00745	102.422	0.00737	103.683	0.00724
	11.5105	0.00914	19.1683	0.00775	37.189	0.00775	54.067	0.00777	70.0662	0.00767	85.8081	0.00745			11.5095	0.00853	97.0664	0.00771	100.506	0.00747	102.443	0.00734	103.704	0.00728
	11.5334	0.0092	19.1894	0.00775	37.2123	0.00773	54.0899	0.00775	70.0879	0.00771	85.8305	0.00741			11.5336	0.00854	97.087	0.00771	100.528	0.00747	102.465	0.00741	103.727	0.00728
	11.554	0.00922	19.2133	0.00779	37.2343	0.00775	54.1125	0.00777	70.1123	0.00765	85.8518	0.00749			11.5545	0.00853	97.1102	0.00775	100.55	0.00749	102.488	0.00739	103.748	0.00731
	11.5777	0.00924	19.2346	0.00779	37.2566	0.00775	54.1345	0.00777	70.133	0.00767	85.8756	0.00747			11.5783	0.00857	97.1321	0.00771	100.571	0.00751	102.51	0.00743	103.771	0.00734
	11.5999	0.00922	19.2579	0.00781	37.2771	0.00781	54.1558	0.00783	70.1567	0.00771	85.8982	0.00749			11.5994	0.00857	97.1541	0.00775	100.594	0.00757	102.531	0.00741	103.791	0.00737
	11.6237	0.00926	19.279	0.00779	37.3014	0.00779	54.1783	0.00777	70.1781	0.00771	85.9213	0.00745			11.6223	0.00859	97.1752	0.00775	100.617	0.00753	102.553	0.00745	103.815	0.00739
	11.6442	0.00922	19.3026	0.00781	37.3234	0.00777	54.2002	0.00785	70.201	0.00771	85.9426	0.00747			11.6424	0.00857	97.1984	0.00779	100.641	0.00755	102.575	0.00745	103.837	0.00737
	11.6665	0.0093	19.3229	0.00781	37.346	0.00777	54.2224	0.00783	70.2217	0.00777	85.9645	0.00749			11.6658	0.00863	97.2201	0.00777	100.661	0.00753	102.599	0.00745	103.862	0.00734
	11.6878	0.00928	19.346	0.00787	37.3667	0.00781	54.2436	0.00787	70.2453	0.00779	85.9863	0.00751			11.6882	0.00863	97.2433	0.00781	100.683	0.00759	102.621	0.00745	103.882	0.00737
	11.711	0.00932	19.3679	0.00785	37.3892	0.00779	54.2668	0.00787	70.266	0.00777	86.0083	0.00749			11.7123	0.00865	97.2649	0.00777	100.704	0.00761	102.643	0.00749	103.905	0.00739
	11.7325	0.0093	19.3914	0.00787	37.4113	0.00785	54.2891	0.0079	70.2894	0.00777	86.0295	0.00753			11.7323	0.00865	97.2884	0.00783	100.729	0.00761	102.665	0.00745	103.926	0.00741
	11.7556	0.00932	19.4115	0.00787	37.4345	0.00781	54.3118	0.00787	70.31	0.00777	86.0522	0.00753			11.755	0.00871	97.3096	0.00781	100.75	0.00757	102.687	0.00751	103.949	0.00743
	11.7774	0.00932	19.4348	0.00791	37.4559	0.00785	54.3336	0.00794	70.3333	0.00779	86.0747	0.00757			11.7764	0.00869	97.3325	0.00785	100.773	0.00763	102.709	0.00749	103.971	0.00741
	11.8004	0.00934	19.4566	0.0079	37.4792	0.00785	54.3565	0.00787	70.3546	0.00781	86.0976	0.00753			11.8003	0.00873	97.353	0.00783	100.794	0.00759	102.731	0.00755	103.994	0.00741
	11.8209	0.00934	19.4807	0.00796	37.5001	0.0079	54.3786	0.0079	70.3789	0.00783	86.1183	0.00757			11.8218	0.00869	97.3763	0.0079	100.817	0.00763	102.754	0.00753	104.014	0.00745
	11.8445	0.00942	19.502	0.00791	37.5231	0.0079	54.4001	0.0079	70.3997	0.00783	86.1407	0.00759			11.8444	0.00873	97.3985	0.00787	100.838	0.00763	102.777	0.00753	104.037	0.00745
	11.8659	0.00938	19.5246	0.00794	37.544	0.00791	54.4213	0.00797	70.4231	0.00785	86.1637	0.00763			11.8653	0.00871	97.4224	0.0079	100.861	0.00769	102.799	0.00751	104.058	0.00749
	11.8891	0.0094	19.5462	0.00794	37.5674	0.00787	54.4451	0.00797	70.4445	0.00783	86.1871	0.00759			11.8887	0.00873	97.4432	0.00787	100.882	0.00767	102.82	0.00759	104.082	0.00747
	11.9094	0.00938	19.5686	0.008	37.5888	0.00791	54.4684	0.00787	70.4669	0.00785	86.2086	0.00763			11.9091	0.00871	97.4654	0.00791	100.906	0.00771	102.842	0.00753	104.104	0.00747
	11.9329	0.00944	19.5891	0.00796	37.6123	0.0079	54.4905	0.00796	70.4878	0.0079	86.2317	0.00761			11.9325	0.00879	97.4866	0.0079	100.926	0.00767	102.865	0.00759	104.127	0.00751
	11.955	0.00944	19.6123	0.00802	37.6324	0.00794	54.511	0.00802	70.5109	0.0079	86.254	0.00765			11.9546	0.00877	97.5102	0.00796	100.949	0.00773	102.888	0.00759	104.147	0.00753
	11.9791	0.00944	19.6348	0.00797	37.6564	0.00797	54.5331	0.00797	70.5328	0.00787	86.2755	0.00763			11.9777	0.00879	97.5324	0.00791	100.972	0.00769	102.911	0.00761	104.171	0.00753
	11.9999	0.00944	19.6579	0.00802	37.6783	0.00797	54.5552	0.00802	70.5569	0.00791	86.2969	0.00769			11.9982	0.00879	97.5549	0.00797	100.996	0.00773	102.932	0.00757	104.193	0.00753
	12.0225	0.0095	19.6784	0.008	37.7019	0.00796	54.579	0.008	70.5774	0.00791	86.32	0.00767			12.0214	0.00885	97.5758	0.00794	101.017	0.00771	102.954	0.00763	104.217	0.00753
	12.044	0.00948	19.7011	0.00804	37.7232	0.00797	54.6003	0.00802	70.5997	0.00796	86.3416	0.00767			12.0435	0.00883	97.5988	0.008	101.04	0.00775	102.976	0.00761	104.238	0.00753
	12.067	0.00952	19.7222	0.00804	37.7462	0.008	54.6232	0.00802	70.6219	0.00796	86.3638	0.00769			12.0676	0.00887	97.62	0.00796	101.061	0.00771	102.998	0.00767	104.261	0.00757
	12.0874	0.0095	19.747	0.00808	37.7674	0.008	54.6445	0.00804	70.646	0.00796	86.3855	0.00771			12.0888	0.00883	97.643	0.00797	101.084	0.00779	103.02	0.00767	104.282	0.00757
	12.1111	0.00956	19.768	0.00802	37.7899	0.00802	54.6671	0.00804	70.6667	0.00796	86.4078	0.00773			12.1115	0.00887	97.6647	0.008	101.104	0.00775	103.043	0.00771	104.305	0.00759
	12.1325	0.00952	19.791	0.0081	37.8105	0.00808	54.6885	0.0081	70.6894	0.00797	86.4305	0.00777			12.1324	0.00887	97.6876	0.00802	101.127	0.00781	103.064	0.00767	104.325	0.00759
	12.1562	0.00956	19.8129	0.0081	37.8341	0.00804	54.7119	0.00808	70.7107	0.00797	86.4538	0.00773			12.1554	0.00889	97.7085	0.008	101.149	0.00779	103.087	0.00771	104.348	0.00761
	12.1767	0.00952	19.836	0.00812	37.8558	0.00806	54.7333	0.0081	70.7335	0.00802	86.4752	0.00777			12.1758	0.00889	97.7312	0.0081	101.172	0.00781	103.109	0.00771	104.37	0.00759
	12.1988	0.00962	19.8566	0.00812	37.879	0.00804	54.7558	0.0081	70.7545	0.00802	86.498	0.00773			12.1994	0.00893	97.7541	0.00806	101.194	0.00779	103.133	0.00773	104.394	0.00761
	12.2206	0.00958	19.88	0.00816	37.8993	0.00808	54.7767	0.00812	70.7775	0.00804	86.52	0.00773			12.2212	0.00891	97.7778	0.0081	101.216	0.00787	103.155	0.00769	104.414	0.00763
	12.2442	0.00964	19.9016	0.00816	37.9218	0.0081	54.7999	0.00816	70.7996	0.00804	86.5415	0.00773			12.2443	0.00895	97.7998	0.00802	101.238	0.00781	103.177	0.00775	104.437	0.00767
	12.2664	0.00962	19.9241	0.00816	37.9441	0.00812	54.8231	0.00814	70.8232	0.00804	86.5623	0.00779			12.265	0.00891	97.8217	0.00806	101.261	0.00785	103.199	0.00773	104.459	0.00767
	12.289	0.00967	19.9449	0.00812	37.9677	0.0081	54.8466	0.0081	70.8432	0.00804	86.5864	0.00777			12.2871	0.00899	97.8434	0.00808	101.283	0.00783	103.221	0.00777	104.483	0.00765
	12.3111	0.00964	19.9674	0.00818	37.9889	0.00812	54.8674	0.00814	70.8662	0.0081	86.6093	0.00777			12.3094	0.00897	97.8654	0.00812	101.306	0.00787	103.242	0.00773	104.504	0.00765
	12.3343	0.00969	19.9896	0.00818	38.0126	0.00814	54.8895	0.00818	70.8887	0.00806	86.6324	0.00781			12.3335	0.00899	97.8866	0.00812	101.328	0.0079	103.264	0.00779	104.527	0.00769
	12.355	0.00964	20.0132	0.00822	38.034	0.00816	54.911	0.00818	70.9129	0.00808	86.6525	0.00781			12.3546	0.00897	97.9089	0.00816	101.351	0.00791	103.287	0.00777	104.549	0.00771
	12.378	0.00975	20.0347	0.0082	38.0574	0.00814	54.9338	0.00816	70.9335	0.00812	86.6745	0.00783			12.3776	0.00905	97.9319	0.00812	101.372	0.0079	103.309	0.00781	104.572	0.00771
	12.3995	0.0097	20.0572	0.00824	38.0776	0.00818	54.955	0.0082	70.9569	0.00812	86.6969	0.00787			12.3996	0.00901	97.9543	0.00816	101.394	0.00796	103.332	0.00779	104.592	0.00771
	12.4223	0.00975	20.0796	0.00824	38.1014	0.0082	54.9779	0.0082	70.9779	0.00812	86.7201	0.00785			12.4227	0.00905	97.9764	0.00812	101.417	0.0079	103.353	0.00783	104.616	0.00773
	12.4433	0.00975	20.1018	0.00826	38.1224	0.0082	54.9995	0.00824	71.0009	0.00812	86.7421	0.00787			12.4439	0.00904	97.9974	0.00816	101.439	0.00797	103.375	0.00781	104.637	0.00773
	12.4662	0.00975	20.1228	0.00824	38.1453	0.00818	55.0231	0.0082	71.0208	0.00812	86.7644	0.00785			12.4665	0.0091	98.0198	0.00818	101.46	0.00794	103.398	0.00783	104.66	0.00775
	12.4875	0.0097	20.1462	0.0083	38.1662	0.0082	55.0433	0.00826	71.0444	0.00816	86.7857	0.00787			12.488	0.00907	98.0429	0.00822	101.483	0.008	103.421	0.00781	104.681	0.00773
	12.5112	0.00983	20.1684	0.00826	38.1894	0.00822	55.0666	0.00826	71.066	0.00816	86.8081	0.00787			12.5104	0.00912	98.0656	0.00816	101.505	0.00796	103.443	0.00787	104.704	0.00777
	12.5331	0.00975	20.1917	0.00828	38.2107	0.00824	55.0884	0.00824	71.09	0.00818	86.8296	0.00791			12.5316	0.0091	98.0877	0.00822	101.528	0.00797	103.466	0.00787	104.725	0.00779
	12.5557	0.00983	20.2128	0.00828	38.2348	0.00824	55.1126	0.00826	71.11	0.00816	86.8528	0.00794			12.5546	0.00914	98.1103	0.00824	101.55	0.00796	103.488	0.0079	104.75	0.00779
	12.5772	0.00981	20.2349	0.00832	38.2557	0.00826	55.1336	0.00828	71.1322	0.0082	86.8751	0.00796			12.5763	0.00914	98.133	0.00826	101.573	0.00802	103.509	0.00785	104.77	0.00779
	12.6002	0.00983	20.2561	0.00834	38.2794	0.00826	55.1563	0.0083	71.155	0.0082	86.8974	0.00791			12.5996	0.0092	98.1543	0.00822	101.594	0.00802	103.531	0.00794	104.794	0.00783
	12.6211	0.00985	20.2792	0.00838	38.3005	0.00828	55.1788	0.00834	71.1789	0.00824	86.9179	0.00796			12.6219	0.00916	98.176	0.0083	101.617	0.00804	103.554	0.00791	104.815	0.00779
	12.6437	0.00989	20.3012	0.00834	38.3229	0.00828	55.2015	0.0083	71.1998	0.00822	86.942	0.00796			12.6446	0.00918	98.1986	0.00824	101.637	0.00802	103.576	0.00794	104.838	0.00783
	12.6666	0.00983	20.3244	0.0084	38.344	0.0083	55.2223	0.00832	71.2225	0.00826	86.9644	0.00797			12.6661	0.00916	98.2201	0.00828	101.661	0.0081	103.598	0.00791	104.858	0.00783
	12.6897	0.00991	20.3459	0.00836	38.3673	0.00834	55.2451	0.00834	71.2449	0.00826	86.9876	0.00797			12.6883	0.0092	98.2424	0.00828	101.683	0.00804	103.62	0.00796	104.881	0.0079
	12.7109	0.00987	20.3687	0.0084	38.3896	0.0083	55.267	0.00834	71.2681	0.00826	87.0089	0.008			12.7092	0.0092	98.2641	0.00832	101.706	0.00806	103.642	0.00794	104.904	0.0079
	12.7331	0.00993	20.39	0.00836	38.4132	0.0083	55.2894	0.00834	71.2886	0.00826	87.0316	0.00797			12.7316	0.00926	98.2864	0.00832	101.728	0.00806	103.665	0.00797	104.928	0.00787
	12.7546	0.00991	20.4124	0.00842	38.4333	0.00832	55.3102	0.00836	71.3114	0.00828	87.053	0.00802			12.7549	0.00922	98.31	0.00834	101.75	0.0081	103.688	0.00794	104.948	0.00787
	12.7775	0.00993	20.4344	0.0084	38.4561	0.00836	55.3327	0.00838	71.3328	0.00828	87.075	0.00802			12.7788	0.00926	98.3325	0.00832	101.771	0.00806	103.71	0.008	104.971	0.00791
	12.7997	0.00993	20.4575	0.00844	38.4775	0.00838	55.3551	0.0084	71.3556	0.00832	87.0963	0.00806			12.7998	0.0092	98.3544	0.0084	101.794	0.00814	103.732	0.00797	104.992	0.0079
	12.822	0.00995	20.479	0.0084	38.5014	0.00838	55.3787	0.00838	71.3769	0.0083	87.1192	0.00806			12.8212	0.00928	98.3763	0.00836	101.817	0.00808	103.754	0.008	105.016	0.00791
	12.8441	0.00995	20.5009	0.0085	38.5229	0.00836	55.4004	0.0084	71.3995	0.00834	87.1416	0.00806			12.8433	0.00926	98.3987	0.00838	101.84	0.00814	103.776	0.008	105.037	0.00791
	12.8665	0.00999	20.5232	0.00847	38.5454	0.0084	55.4233	0.0084	71.4213	0.00832	87.1645	0.00806			12.8659	0.0093	98.4201	0.00834	101.861	0.00814	103.797	0.00804	105.06	0.00796
	12.8885	0.00995	20.5473	0.00848	38.5668	0.0084	55.4447	0.00844	71.4453	0.00836	87.1846	0.00806			12.8884	0.00926	98.4422	0.00838	101.883	0.00816	103.82	0.00802	105.082	0.00796
	12.9105	0.01003	20.5689	0.00844	38.5897	0.00838	55.4671	0.00842	71.4664	0.00834	87.2077	0.0081			12.9107	0.0093	98.4652	0.00838	101.904	0.00812	103.843	0.00806	105.105	0.00796
	12.9329	0.01001	20.5916	0.0085	38.6103	0.0084	55.4875	0.00847	71.4895	0.00836	87.2301	0.00812			12.9328	0.0093	98.4888	0.0084	101.927	0.0082	103.867	0.00804	105.125	0.00794
	12.9552	0.01005	20.6127	0.0085	38.634	0.00842	55.5114	0.00848	71.5111	0.00836	87.2538	0.0081			12.9553	0.00936	98.5107	0.00838	101.95	0.00814	103.887	0.00808	105.149	0.00802
	12.9768	0.01003	20.6348	0.00853	38.6555	0.00844	55.5336	0.00847	71.5337	0.0084	87.2753	0.00812			12.9765	0.00934	98.5316	0.00847	101.972	0.0082	103.909	0.00808	105.171	0.008
	12.9987	0.01007	20.6562	0.00848	38.6788	0.00847	55.5572	0.00847	71.5541	0.0084	87.2982	0.00814			12.999	0.0094	98.5535	0.00847	101.994	0.0082	103.932	0.00812	105.194	0.00797
	13.0216	0.01007	20.6793	0.00857	38.6997	0.00847	55.5776	0.0085	71.5772	0.00844	87.3201	0.00814			13.0212	0.00936	98.5767	0.00848	102.015	0.00822	103.955	0.00806	105.214	0.00797
	13.0445	0.01013	20.7012	0.00853	38.723	0.00848	55.5999	0.00848	71.6001	0.00842	87.3422	0.00812			13.0437	0.00942	98.5997	0.00842	102.039	0.0082	103.976	0.0081	105.237	0.00804
	13.0672	0.01007	20.7236	0.00859	38.7448	0.00848	55.622	0.00853	71.6237	0.00844	87.3631	0.00818			13.0648	0.00936	98.6207	0.00847	102.062	0.00824	103.999	0.0081	105.26	0.00802
	13.0889	0.01011	20.7462	0.00854	38.7688	0.0085	55.6455	0.0085	71.6442	0.0084	87.3866	0.00818			13.0876	0.00944	98.643	0.00847	102.084	0.0082	104.021	0.00814	105.283	0.00806
	13.1106	0.01011	20.7675	0.00861	38.7895	0.00848	55.6665	0.00854	71.6664	0.00847	87.4084	0.00816			13.1104	0.00942	98.6645	0.0085	102.106	0.00826	104.043	0.00812	105.305	0.00804
	13.1326	0.01017	20.789	0.00859	38.8124	0.00853	55.6896	0.00857	71.6882	0.00847	87.431	0.00818			13.1339	0.00944	98.6872	0.00853	102.128	0.00822	104.064	0.00816	105.327	0.00808
	13.1546	0.01015	20.8119	0.00865	38.8334	0.00854	55.7113	0.00857	71.7121	0.00848	87.4518	0.0082			13.1555	0.0094	98.709	0.00854	102.149	0.00828	104.087	0.00816	105.348	0.00808
	13.1766	0.0102	20.8347	0.00861	38.8568	0.00857	55.7344	0.00857	71.7334	0.00844	87.4757	0.00814			13.1777	0.00948	98.7316	0.00853	102.171	0.00828	104.11	0.00816	105.371	0.00808
	13.2	0.01017	20.8569	0.00863	38.8773	0.00857	55.7547	0.00857	71.7559	0.00848	87.4961	0.00828			13.1996	0.00946	98.7536	0.0085	102.194	0.00834	104.132	0.00814	105.392	0.00806
	13.2223	0.0102	20.88	0.00863	38.9004	0.00859	55.778	0.00859	71.7776	0.00848	87.5202	0.00822			13.2216	0.00948	98.7761	0.0085	102.216	0.0083	104.152	0.0082	105.415	0.0081
	13.2441	0.01015	20.9027	0.00867	38.9222	0.00859	55.8	0.00861	71.8004	0.0085	87.5418	0.00824			13.2429	0.00948	98.797	0.00857	102.238	0.00834	104.176	0.0082	105.437	0.0081
	13.265	0.01021	20.9241	0.00865	38.9461	0.00859	55.8227	0.00863	71.8211	0.0085	87.5648	0.00822			13.2657	0.00952	98.821	0.00857	102.261	0.0083	104.199	0.0082	105.46	0.00812
	13.2875	0.0102	20.9465	0.00871	38.9666	0.00857	55.8433	0.00863	71.8439	0.00854	87.5866	0.00822			13.2878	0.00952	98.8438	0.00861	102.282	0.00836	104.222	0.0082	105.481	0.0081
	13.311	0.01023	20.9687	0.00869	38.9883	0.00863	55.8666	0.00865	71.8664	0.00853	87.6085	0.00824			13.3105	0.00954	98.8668	0.00859	102.305	0.00832	104.243	0.00824	105.504	0.00816
	13.3332	0.01023	20.9906	0.00871	39.0107	0.00863	55.8888	0.00865	71.8894	0.00854	87.6292	0.0083			13.332	0.00954	98.888	0.00861	102.328	0.00838	104.266	0.00822	105.526	0.00814
	13.3549	0.01026	21.0125	0.00869	39.0344	0.00865	55.9131	0.00865	71.9101	0.00854	87.6528	0.0083			13.3541	0.0096	98.9102	0.00861	102.35	0.00834	104.287	0.00824	105.549	0.00816
	13.3782	0.01026	21.0338	0.00875	39.0559	0.00865	55.9344	0.00865	71.9327	0.00861	87.6752	0.0083			13.3764	0.00956	98.9319	0.00863	102.372	0.0084	104.309	0.00824	105.57	0.00812
	13.4002	0.01032	21.0562	0.00873	39.0789	0.00867	55.9567	0.00869	71.9555	0.00859	87.6987	0.00832			13.3993	0.0096	98.9537	0.00861	102.395	0.00836	104.33	0.0083	105.594	0.00818
	13.4221	0.01026	21.0793	0.00879	39.1009	0.00865	55.9781	0.00869	71.9792	0.00861	87.7187	0.0083			13.4216	0.00958	98.9749	0.00867	102.417	0.00838	104.354	0.00828	105.616	0.00816
	13.4441	0.01034	21.1022	0.00873	39.1244	0.00871	56.0005	0.00869	72.0003	0.00859	87.7415	0.00836			13.4442	0.00962	98.9981	0.00863	102.439	0.0084	104.376	0.00832	105.639	0.00822
	13.4669	0.0103	21.1235	0.00877	39.1451	0.00869	56.0209	0.00871	72.0232	0.00863	87.7631	0.00836			13.4666	0.0096	99.0205	0.00865	102.46	0.00844	104.399	0.00828	105.659	0.00818
	13.4885	0.01034	21.1459	0.00875	39.1674	0.00871	56.0449	0.00873	72.0444	0.00863	87.7871	0.00834			13.4894	0.00964	99.0432	0.00865	102.483	0.0084	104.419	0.0083	105.682	0.00822
	13.5106	0.01036	21.1681	0.00879	39.1893	0.00869	56.0662	0.00873	72.0667	0.00863	87.8082	0.00834			13.5107	0.00962	99.0638	0.00869	102.505	0.00847	104.442	0.00832	105.703	0.0082
	13.532	0.0104	21.1902	0.00879	39.212	0.00873	56.0896	0.00875	72.0875	0.00865	87.8315	0.00838			13.5322	0.0097	99.0867	0.00867	102.527	0.00842	104.464	0.00836	105.725	0.00826
	13.5545	0.01034	21.212	0.00885	39.2329	0.00875	56.1105	0.00875	72.1103	0.00867	87.8521	0.00838			13.5551	0.00964	99.1094	0.00869	102.549	0.00848	104.488	0.00834	105.747	0.00822
	13.5767	0.0104	21.2348	0.00881	39.2561	0.00877	56.1331	0.00875	72.1329	0.00867	87.8749	0.0084			13.5768	0.0097	99.132	0.00869	102.572	0.00847	104.509	0.00838	105.77	0.00826
	13.6002	0.01038	21.2582	0.00885	39.2776	0.00873	56.1546	0.00877	72.1563	0.00871	87.8962	0.00838			13.5991	0.00969	99.1536	0.00873	102.594	0.0085	104.532	0.0084	105.791	0.00826
	13.6216	0.01046	21.2801	0.00881	39.3014	0.00877	56.1786	0.00881	72.1772	0.00867	87.9199	0.00842			13.6205	0.00977	99.1765	0.00873	102.617	0.00844	104.555	0.00838	105.816	0.00832
	13.6445	0.01042	21.3011	0.00889	39.3231	0.00875	56.1997	0.00881	72.1993	0.00873	87.941	0.0084			13.6434	0.00973	99.1996	0.00877	102.638	0.0085	104.577	0.00834	105.838	0.00826
	13.6663	0.01046	21.3231	0.00887	39.3453	0.00881	56.223	0.00885	72.2208	0.00871	87.9642	0.00842			13.6659	0.00975	99.2214	0.00873	102.662	0.0085	104.597	0.0084	105.861	0.0083
	13.6883	0.01044	21.3459	0.00889	39.3673	0.00879	56.2451	0.00883	72.2449	0.00871	87.9852	0.00844			13.6891	0.00973	99.2424	0.00877	102.683	0.00854	104.621	0.0084	105.882	0.0083
	13.7096	0.01048	21.3685	0.00887	39.3898	0.00881	56.2682	0.00883	72.2667	0.00871	88.0085	0.00844			13.7108	0.00977	99.2653	0.00877	102.705	0.0085	104.642	0.00838	105.905	0.00832
	13.7338	0.01048	21.3904	0.00891	39.4107	0.00881	56.2887	0.00883	72.2893	0.00873	88.0302	0.00844			13.7331	0.00975	99.2876	0.00879	102.726	0.00857	104.665	0.00842	105.926	0.0083
	13.7566	0.01052	21.4124	0.00889	39.434	0.00885	56.3122	0.00883	72.3111	0.00871	88.0543	0.00847			13.755	0.00979	99.3094	0.00879	102.75	0.00857	104.686	0.00842	105.949	0.00836
	13.7787	0.01046	21.4348	0.00893	39.4562	0.00883	56.3337	0.00883	72.3348	0.00875	88.0751	0.00844			13.7765	0.00979	99.3303	0.00881	102.773	0.00857	104.709	0.00844	105.971	0.00832
	13.7994	0.0105	21.457	0.00891	39.48	0.00883	56.356	0.00889	72.3555	0.00875	88.0983	0.0085			13.7984	0.00985	99.3538	0.00879	102.795	0.0085	104.731	0.00848	105.995	0.00832
	13.821	0.01052	21.4789	0.00895	39.5008	0.00885	56.3768	0.00887	72.3782	0.00881	88.1192	0.0085			13.822	0.00983	99.3762	0.00883	102.816	0.00859	104.755	0.00847	106.016	0.00832
	13.8435	0.01058	21.5012	0.00893	39.5225	0.00889	56.3995	0.00887	72.3999	0.00877	88.1419	0.0085			13.8447	0.00985	99.3993	0.00883	102.838	0.00859	104.776	0.00848	106.038	0.0084
	13.8672	0.01056	21.5237	0.00895	39.5441	0.00887	56.4215	0.00889	72.422	0.00883	88.1628	0.0085			13.8666	0.00983	99.4205	0.00887	102.86	0.00861	104.799	0.00848	106.059	0.0084
	13.8886	0.01058	21.5457	0.00897	39.5683	0.00891	56.4458	0.00893	72.4436	0.00883	88.1861	0.00854			13.8876	0.00989	99.4438	0.00883	102.884	0.00859	104.821	0.00848	106.083	0.00842
	13.9111	0.01058	21.5673	0.00901	39.5898	0.00887	56.4672	0.00891	72.4661	0.00883	88.2076	0.00853			13.91	0.00989	99.4646	0.00889	102.906	0.00863	104.843	0.00848	106.105	0.00838
	13.9324	0.0106	21.59	0.00899	39.6122	0.00893	56.4899	0.00893	72.4878	0.00883	88.2312	0.00857			13.9324	0.00991	99.4874	0.00885	102.928	0.00859	104.863	0.00853	106.127	0.00842
	13.9551	0.01058	21.6133	0.00904	39.634	0.00893	56.5113	0.00891	72.5114	0.00889	88.2514	0.00854			13.9555	0.00987	99.5079	0.00891	102.949	0.00867	104.888	0.00853	106.148	0.00842
	13.9766	0.01064	21.6358	0.00899	39.6563	0.00893	56.5338	0.00893	72.5335	0.00883	88.2745	0.00859			13.9769	0.00989	99.5322	0.00891	102.972	0.00865	104.91	0.00853	106.171	0.00848
	13.9996	0.01062	21.6572	0.00907	39.6772	0.00891	56.5545	0.00893	72.5559	0.00887	88.296	0.00859			13.9999	0.00991	99.5546	0.00889	102.993	0.00867	104.933	0.00853	106.192	0.00844
	14.0221	0.01066	21.6799	0.00905	39.7006	0.00897	56.5776	0.00899	72.5776	0.00887	88.3202	0.00859			14.0215	0.00995	99.5776	0.00887	103.016	0.00865	104.953	0.00857	106.215	0.0085
	14.0442	0.01062	21.7018	0.00907	39.7223	0.00893	56.6004	0.00899	72.5999	0.00889	88.3415	0.00859			14.0437	0.00993	99.5979	0.00893	103.038	0.00869	104.976	0.00857	106.237	0.00842
	14.0645	0.01068	21.7229	0.00905	39.7445	0.00897	56.6239	0.00899	72.6211	0.00889	88.3648	0.00863			14.0649	0.00997	99.6207	0.00893	103.061	0.00867	104.998	0.00857	106.259	0.00847
	14.0884	0.0107	21.745	0.00912	39.766	0.00897	56.6446	0.00897	72.644	0.00891	88.3865	0.00859			14.0883	0.00997	99.6421	0.00897	103.082	0.00871	105.021	0.00857	106.281	0.00847
	14.1104	0.01072	21.7681	0.00907	39.7889	0.00904	56.6669	0.00904	72.6665	0.00893	88.4091	0.00863			14.11	0.00999	99.6662	0.00893	103.106	0.00871	105.042	0.00859	106.303	0.00853
	14.1343	0.0107	21.7902	0.00914	39.8115	0.00901	56.6883	0.00904	72.6902	0.00897	88.4294	0.00865			14.1327	0.00999	99.6873	0.00893	103.128	0.00873	105.066	0.00859	106.326	0.00848
	14.1555	0.01074	21.813	0.0091	39.8356	0.00904	56.7118	0.00905	72.7113	0.00893	88.4535	0.00869			14.1538	0.01003	99.7107	0.00895	103.151	0.00871	105.087	0.00859	106.35	0.00853
	14.1783	0.01074	21.8333	0.00916	39.857	0.00901	56.7334	0.00901	72.733	0.00897	88.475	0.00865			14.1775	0.01003	99.7311	0.00905	103.172	0.00875	105.11	0.00861	106.371	0.0085
	14.1993	0.01074	21.8563	0.00912	39.8795	0.00904	56.7565	0.00905	72.7546	0.00897	88.4975	0.00869			14.1997	0.01005	99.7544	0.00901	103.195	0.00875	105.13	0.00865	106.394	0.00854
	14.2221	0.01072	21.8785	0.00916	39.9007	0.00905	56.7774	0.00904	72.7779	0.00899	88.5182	0.00867			14.2231	0.01003	99.7751	0.00904	103.216	0.00877	105.154	0.00867	106.415	0.0085
	14.2425	0.01084	21.9017	0.00912	39.9231	0.00907	56.8002	0.0091	72.8001	0.00897	88.5415	0.00871			14.2442	0.01005	99.7986	0.00901	103.238	0.00873	105.175	0.00865	106.437	0.00857
	14.2666	0.01078	21.9236	0.00918	39.9442	0.00904	56.8216	0.00907	72.8229	0.00901	88.5629	0.00869			14.2667	0.01007	99.8201	0.00904	103.26	0.00879	105.198	0.00865	106.459	0.00857
	14.2887	0.0108	21.9465	0.00918	39.9669	0.00914	56.8446	0.00916	72.8444	0.00899	88.5869	0.00873			14.288	0.01009	99.8431	0.00904	103.283	0.00883	105.219	0.00867	106.481	0.00861
	14.3112	0.0108	21.9686	0.0092	39.9895	0.00912	56.8668	0.00912	72.8666	0.00904	88.6079	0.00871			14.3098	0.01005	99.8634	0.0091	103.305	0.00883	105.243	0.00869	106.503	0.00857
	14.3314	0.01083	21.9909	0.00916	40.0123	0.00912	56.8899	0.00912	72.8879	0.00901	88.6315	0.00873			14.3313	0.01013	99.8875	0.00907	103.328	0.00879	105.265	0.00871	106.526	0.00861
	14.3546	0.0108	22.0122	0.00922	40.0335	0.0091	56.9106	0.00912	72.9108	0.00905	88.6527	0.00873			14.3553	0.01013	99.9095	0.00907	103.349	0.00885	105.289	0.00867	106.547	0.00857
	14.3766	0.01087	22.0354	0.00922	40.055	0.00916	56.933	0.00918	72.9328	0.00904	88.6757	0.00875			14.3769	0.01013	99.9333	0.00904	103.371	0.00883	105.31	0.00871	106.569	0.00865
	14.3998	0.01087	22.0571	0.00924	40.0771	0.00914	56.9551	0.00914	72.9554	0.00907	88.6959	0.00873			14.3993	0.01011	99.9542	0.0091	103.394	0.00887	105.332	0.00873	106.592	0.00863
	14.4214	0.01087	22.0793	0.00922	40.1007	0.00916	56.9791	0.00918	72.977	0.00904	88.7193	0.00879			14.4202	0.01017	99.9777	0.00907	103.418	0.00885	105.354	0.00875	106.616	0.00865
	14.4448	0.01089	22.1006	0.00926	40.1226	0.00914	57.001	0.00916	72.9989	0.00912	88.7414	0.00875			14.4431	0.01013	99.9981	0.0091	103.439	0.00885	105.376	0.00875	106.639	0.00861
	14.4665	0.01093	22.1231	0.00926	40.1454	0.0092	57.0233	0.00922	73.0222	0.00907	88.765	0.00881			14.4654	0.0102	100.021	0.00914	103.461	0.00885	105.397	0.00877	106.66	0.00867
	14.489	0.01091	22.145	0.0093	40.1673	0.00918	57.045	0.00918	73.0451	0.00912	88.7864	0.00875			14.4887	0.01015	100.041	0.00916	103.483	0.00889	105.42	0.00877	106.683	0.00863
	14.5107	0.01097	22.1685	0.00926	40.1905	0.0092	57.0669	0.0092	73.0671	0.00907	88.8086	0.00881			14.51	0.01021	100.065	0.00914	103.506	0.00889	105.442	0.00877	106.705	0.00869
	14.5337	0.01095	22.19	0.0093	40.2118	0.00916	57.0879	0.00918	73.0894	0.00912	88.8296	0.00883			14.5336	0.0102	100.087	0.00916	103.527	0.00891	105.466	0.00875	106.726	0.00865
	14.5548	0.01099	22.2134	0.00932	40.2339	0.00924	57.1109	0.00922	73.1117	0.00912	88.8532	0.00883			14.5555	0.01021	100.11	0.00914	103.55	0.00889	105.486	0.00879	106.748	0.00871
	14.5773	0.01095	22.2348	0.00934	40.2564	0.00922	57.1334	0.00918	73.1336	0.00916	88.8747	0.00883			14.5774	0.01023	100.13	0.0092	103.572	0.00893	105.508	0.00883	106.771	0.00871
	14.5986	0.01099	22.2568	0.00932	40.2784	0.00926	57.1563	0.00924	73.1546	0.00914	88.8979	0.00887			14.5984	0.01027	100.154	0.00918	103.595	0.00889	105.531	0.00881	106.793	0.00873
	14.6211	0.01099	22.278	0.00938	40.2999	0.00922	57.1774	0.00922	73.177	0.00918	88.9196	0.00883			14.6221	0.01023	100.175	0.00918	103.615	0.00893	105.555	0.00885	106.815	0.00869
	14.6433	0.01103	22.3019	0.00936	40.322	0.00928	57.1993	0.00926	73.1995	0.00918	88.9423	0.00887			14.6428	0.01027	100.199	0.0092	103.638	0.00895	105.575	0.00883	106.837	0.00875
	14.6669	0.01099	22.3237	0.00936	40.3443	0.00924	57.2216	0.00928	73.2222	0.0092	88.9625	0.00889			14.6664	0.01026	100.22	0.0092	103.66	0.00897	105.599	0.00885	106.859	0.00871
	14.6877	0.01107	22.3473	0.00934	40.3675	0.0093	57.2453	0.00932	73.2438	0.00914	88.9854	0.00891			14.687	0.0103	100.244	0.00922	103.684	0.00895	105.621	0.00887	106.882	0.00877
	14.7109	0.01105	22.3684	0.0094	40.3895	0.00926	57.2673	0.00926	73.2656	0.00922	89.008	0.00889			14.71	0.01032	100.265	0.00922	103.705	0.00899	105.644	0.00885	106.905	0.00871
	14.7326	0.01105	22.3902	0.0094	40.4114	0.0093	57.2899	0.0093	73.2879	0.00922	89.0307	0.00891			14.7316	0.01034	100.288	0.00924	103.728	0.00899	105.664	0.00889	106.926	0.00879
	14.7551	0.01105	22.4119	0.00942	40.4342	0.00928	57.3118	0.0093	73.3109	0.00924	89.0519	0.00887			14.7556	0.01032	100.309	0.00926	103.749	0.00901	105.688	0.00891	106.949	0.00879
	14.776	0.01109	22.4353	0.00942	40.4563	0.00932	57.3346	0.00932	73.3336	0.00922	89.0746	0.00895			14.7767	0.01034	100.333	0.00926	103.772	0.00899	105.709	0.00889	106.971	0.00881
	14.8003	0.01109	22.4573	0.00944	40.4775	0.0093	57.3556	0.0093	73.3558	0.00926	89.0966	0.00893			14.8004	0.01036	100.353	0.00924	103.793	0.00904	105.732	0.00889	106.992	0.00879
	14.8219	0.01111	22.4791	0.00946	40.4997	0.00938	57.3785	0.00934	73.3786	0.00922	89.1202	0.00895			14.8218	0.01038	100.377	0.0093	103.816	0.00905	105.753	0.00891	107.014	0.00885
	14.8455	0.01111	22.5011	0.00946	40.523	0.00932	57.4003	0.00934	73.4007	0.00928	89.1422	0.00895			14.8436	0.0104	100.397	0.0093	103.839	0.00904	105.775	0.00895	107.038	0.00881
	14.8656	0.01115	22.5237	0.00946	40.5463	0.00938	57.4225	0.00938	73.4223	0.00922	89.1647	0.00895			14.864	0.01042	100.421	0.0093	103.863	0.00901	105.797	0.00895	107.06	0.00883
	14.8879	0.01115	22.5452	0.00948	40.568	0.00934	57.4436	0.00934	73.4439	0.00928	89.1859	0.00893			14.8887	0.01038	100.442	0.00932	103.883	0.00905	105.821	0.00895	107.083	0.00879
	14.9099	0.01115	22.5683	0.00946	40.5888	0.0094	57.4664	0.00942	73.4669	0.00928	89.2084	0.00897			14.9104	0.01046	100.466	0.00932	103.905	0.00907	105.843	0.00893	107.104	0.00887
	14.933	0.01117	22.5899	0.0095	40.6109	0.00938	57.4881	0.00938	73.4885	0.0093	89.2298	0.00895			14.9341	0.01044	100.487	0.00932	103.927	0.0091	105.866	0.00897	107.126	0.00887
	14.955	0.01119	22.6125	0.00948	40.6337	0.0094	57.5116	0.0094	73.5105	0.0093	89.2525	0.00904			14.9546	0.01044	100.511	0.00936	103.951	0.00907	105.887	0.00897	107.148	0.00889
	14.9777	0.01119	22.6337	0.00952	40.6566	0.00938	57.5336	0.00938	73.532	0.00934	89.2746	0.00901			14.9772	0.01046	100.531	0.00936	103.972	0.00907	105.91	0.00899	107.172	0.00885
	14.9988	0.01123	22.6572	0.00956	40.6784	0.00944	57.5564	0.0094	73.5549	0.00932	89.2972	0.00901			14.9976	0.01048	100.554	0.00936	103.995	0.00912	105.93	0.00897	107.193	0.00889
	15.0216	0.01123	22.679	0.00954	40.7006	0.0094	57.5777	0.00942	73.5775	0.00936	89.319	0.00899			15.0221	0.01048	100.575	0.00936	104.016	0.00912	105.954	0.00904	107.215	0.00889
	15.043	0.01125	22.7025	0.00954	40.7231	0.00944	57.6006	0.00944	73.6002	0.00934	89.3406	0.0091			15.0437	0.0105	100.599	0.0094	104.039	0.0091	105.976	0.00899	107.237	0.00893
	15.0661	0.01125	22.7241	0.00956	40.745	0.00942	57.6219	0.00942	73.6219	0.00938	89.3624	0.00907			15.0669	0.0105	100.621	0.0093	104.059	0.00912	106	0.00901	107.259	0.00887
	15.088	0.01127	22.7467	0.00956	40.7669	0.0095	57.6442	0.0095	73.645	0.00934	89.3862	0.0091			15.0876	0.01052	100.644	0.00944	104.083	0.00916	106.02	0.00901	107.281	0.00895
	15.1108	0.01129	22.7679	0.0096	40.7891	0.00944	57.6668	0.00948	73.6669	0.0094	89.4081	0.00904			15.1103	0.01052	100.664	0.00946	104.105	0.00916	106.043	0.00905	107.304	0.00893
	15.1316	0.01131	22.7901	0.00958	40.8115	0.00948	57.6904	0.0095	73.6888	0.00936	89.4311	0.0091			15.1312	0.01056	100.688	0.00942	104.128	0.00914	106.064	0.00904	107.326	0.00899
	15.1548	0.01135	22.8116	0.00962	40.8334	0.00946	57.7111	0.00946	73.7098	0.00944	89.4534	0.0091			15.1546	0.01054	100.708	0.00942	104.148	0.00918	106.088	0.00907	107.348	0.00893
	15.1772	0.01135	22.8349	0.00964	40.855	0.00952	57.7334	0.00952	73.7336	0.0094	89.4765	0.00907			15.1768	0.01054	100.733	0.00946	104.172	0.0092	106.109	0.00905	107.368	0.00899
	15.2009	0.01129	22.8569	0.00962	40.8787	0.00948	57.7549	0.0095	73.7564	0.00942	89.4969	0.00907			15.1997	0.01054	100.754	0.00946	104.194	0.0092	106.132	0.0091	107.392	0.00897
	15.2219	0.01133	22.8797	0.00964	40.9017	0.00954	57.7782	0.00954	73.7784	0.0094	89.5191	0.00918			15.22	0.01062	100.777	0.00946	104.218	0.0092	106.153	0.0091	107.417	0.00897
	15.2445	0.01137	22.9	0.00967	40.9239	0.0095	57.8009	0.0095	73.7992	0.00944	89.5414	0.00912			15.2438	0.01062	100.798	0.00946	104.239	0.00922	106.177	0.00914	107.439	0.00897
	15.2666	0.01135	22.9225	0.00969	40.9452	0.00954	57.8225	0.00954	73.8212	0.00942	89.5639	0.00916			15.2656	0.01062	100.821	0.00948	104.262	0.00922	106.197	0.00912	107.46	0.00904
	15.2885	0.01137	22.9452	0.0097	40.9676	0.00952	57.8442	0.00952	73.8441	0.00946	89.5853	0.00912			15.2898	0.01062	100.842	0.00948	104.283	0.00924	106.22	0.00916	107.482	0.00899
	15.3095	0.01137	22.9688	0.0097	40.9893	0.00956	57.8671	0.00956	73.8675	0.00944	89.6081	0.00916			15.3104	0.01066	100.865	0.0095	104.305	0.00924	106.242	0.00912	107.504	0.00904
	15.3331	0.01135	22.9897	0.0097	41.011	0.00954	57.8891	0.00956	73.889	0.0095	89.6296	0.00916			15.3335	0.01066	100.886	0.00952	104.326	0.00928	106.266	0.00912	107.526	0.00901
	15.3544	0.01143	23.0131	0.0097	41.0329	0.0096	57.9107	0.0096	73.9114	0.00946	89.6531	0.0092			15.3543	0.01066	100.91	0.00952	104.349	0.00928	106.286	0.00914	107.547	0.00907
	15.3778	0.0114	23.0347	0.0097	41.0556	0.0096	57.9335	0.0096	73.933	0.0095	89.675	0.00918			15.377	0.01064	100.93	0.00954	104.371	0.00928	106.309	0.00918	107.57	0.00905
	15.3986	0.01143	23.058	0.00973	41.0787	0.00962	57.9564	0.0096	73.9555	0.00948	89.6975	0.00922			15.3975	0.01068	100.954	0.00956	104.394	0.00928	106.331	0.00916	107.593	0.00907
	15.4214	0.01146	23.0781	0.00977	41.1006	0.00956	57.9777	0.00958	73.9772	0.00954	89.7195	0.0092			15.4216	0.0107	100.976	0.00956	104.415	0.00928	106.356	0.00918	107.616	0.00904
	15.4427	0.01148	23.1019	0.00975	41.1215	0.00962	57.9991	0.00967	73.9998	0.0095	89.7417	0.00924			15.4426	0.01068	101	0.00958	104.438	0.00928	106.376	0.00916	107.636	0.0091
	15.4664	0.01148	23.1238	0.00977	41.1439	0.00962	58.0219	0.00962	74.022	0.00952	89.7628	0.0092			15.4666	0.01068	101.021	0.00956	104.46	0.0093	106.399	0.00922	107.659	0.00912
	15.4879	0.01148	23.1462	0.00977	41.168	0.00954	58.0462	0.00964	74.0444	0.00952	89.7857	0.00926			15.4865	0.01072	101.044	0.0096	104.484	0.00932	106.42	0.00922	107.681	0.00914
	15.5111	0.0115	23.1666	0.00979	41.1894	0.00967	58.0683	0.00962	74.0652	0.00958	89.8081	0.00922			15.5098	0.01074	101.065	0.00956	104.505	0.0093	106.443	0.0092	107.704	0.0091
	15.5331	0.01152	23.1897	0.00979	41.2111	0.00969	58.0896	0.0097	74.0885	0.00954	89.8314	0.00926			15.5312	0.01074	101.087	0.0096	104.528	0.00936	106.463	0.00922	107.726	0.00914
	15.5557	0.01152	23.2116	0.00981	41.2342	0.00964	58.1114	0.00964	74.1119	0.00958	89.8532	0.00922			15.5554	0.01074	101.108	0.0096	104.55	0.00936	106.487	0.00926	107.749	0.00912
	15.5768	0.01156	23.2356	0.00981	41.257	0.00969	58.1337	0.00969	74.1346	0.00954	89.8747	0.00932			15.5764	0.01076	101.132	0.00962	104.573	0.00934	106.508	0.00924	107.771	0.00918
	15.6	0.01158	23.2564	0.00981	41.2782	0.00967	58.1548	0.00967	74.1561	0.0096	89.8962	0.00928			15.6001	0.0108	101.153	0.00962	104.593	0.00938	106.532	0.00926	107.793	0.00916
	15.6219	0.01156	23.2795	0.00983	41.2999	0.0097	58.1776	0.0097	74.1782	0.00956	89.9199	0.00932			15.6213	0.0108	101.177	0.00962	104.616	0.0094	106.553	0.00924	107.815	0.0092
	15.6448	0.01156	23.3014	0.00987	41.3225	0.0097	58.1997	0.00969	74.2001	0.0096	89.9418	0.00928			15.645	0.0108	101.197	0.00962	104.638	0.00936	106.575	0.0093	107.838	0.00914
	15.6648	0.01158	23.324	0.00987	41.3452	0.00973	58.2228	0.00973	74.2219	0.00958	89.9643	0.00932			15.6654	0.01083	101.22	0.00969	104.661	0.0094	106.597	0.00928	107.859	0.00916
	15.6876	0.0116	23.3444	0.00989	41.3671	0.0097	58.2443	0.0097	74.2432	0.00964	89.9862	0.0093			15.6891	0.01084	101.241	0.00967	104.682	0.00942	106.621	0.00928	107.882	0.00916
	15.7093	0.0116	23.3682	0.00989	41.3882	0.00975	58.2658	0.00975	74.2662	0.00964	90.0087	0.00934			15.7095	0.01084	101.266	0.0097	104.705	0.00942	106.643	0.00926	107.903	0.00922
	15.733	0.01162	23.3904	0.00989	41.4105	0.00973	58.2876	0.00975	74.2881	0.00967	90.03	0.0093			15.7329	0.01089	101.287	0.00969	104.727	0.0094	106.665	0.00934	107.926	0.00922
	15.755	0.01168	23.4136	0.00991	41.4335	0.00979	58.3113	0.00981	74.3116	0.00962	90.052	0.00936			15.7534	0.01087	101.31	0.0097	104.75	0.00944	106.688	0.00932	107.948	0.00926
	15.7783	0.01168	23.4344	0.00991	41.4568	0.00975	58.3339	0.00977	74.3322	0.00967	90.0744	0.00936			15.7768	0.01089	101.332	0.00969	104.771	0.00942	106.711	0.00932	107.972	0.0092
	15.7997	0.01166	23.4572	0.00993	41.4783	0.00977	58.3561	0.00981	74.3544	0.00967	90.0973	0.00938			15.7983	0.01091	101.355	0.0097	104.795	0.00944	106.731	0.0093	107.993	0.00924
	15.8221	0.01168	23.4784	0.00995	41.5006	0.00977	58.3782	0.00981	74.3765	0.0097	90.1187	0.00934			15.8225	0.01091	101.375	0.00973	104.816	0.00946	106.754	0.00936	108.016	0.00922
	15.8425	0.01168	23.5018	0.00997	41.5231	0.00981	58.4013	0.00983	74.4006	0.00967	90.1409	0.00942			15.8431	0.01089	101.399	0.00977	104.839	0.00948	106.775	0.00934	108.037	0.00926
	15.8665	0.01172	23.5232	0.00999	41.5445	0.00979	58.4223	0.00979	74.4215	0.0097	90.1641	0.00938			15.8669	0.01095	101.42	0.00973	104.859	0.00948	106.798	0.0094	108.06	0.00926
	15.8891	0.01172	23.5469	0.00999	41.5659	0.00985	58.4442	0.00987	74.4451	0.00975	90.1878	0.0094			15.8879	0.01095	101.443	0.00977	104.883	0.00952	106.819	0.00936	108.081	0.00926
	15.9121	0.01172	23.5675	0.00999	41.5893	0.00981	58.4664	0.00983	74.4671	0.00973	90.2093	0.00938			15.9106	0.01097	101.464	0.00973	104.905	0.0095	106.842	0.00942	108.104	0.00928
	15.9328	0.01174	23.5904	0.00997	41.6129	0.00983	58.4891	0.00987	74.4896	0.0097	90.231	0.00946			15.9309	0.01097	101.487	0.00977	104.929	0.0095	106.864	0.0094	108.127	0.00932
	15.9551	0.01178	23.6114	0.00997	41.635	0.00983	58.511	0.00983	74.5108	0.00979	90.2529	0.00942			15.955	0.01099	101.508	0.00979	104.949	0.00946	106.888	0.00944	108.149	0.00928
	15.9766	0.01176	23.6352	0.01003	41.6555	0.00987	58.5327	0.00991	74.5335	0.00975	90.2749	0.00946			15.9765	0.01101	101.533	0.00983	104.972	0.00956	106.909	0.00938	108.17	0.00934
	15.9998	0.0118	23.6564	0.01003	41.6776	0.00985	58.5547	0.00989	74.5546	0.00977	90.2961	0.00946			16.0007	0.01103	101.554	0.00981	104.993	0.00954	106.932	0.00942	108.193	0.00932
	16.0215	0.0118	23.6798	0.01001	41.7002	0.00989	58.578	0.00989	74.5778	0.00977	90.3183	0.00948			16.021	0.01105	101.577	0.00983	105.017	0.00954	106.954	0.00944	108.214	0.00936
	16.044	0.01186	23.6998	0.01003	41.7234	0.00987	58.6002	0.00985	74.5984	0.00979	90.3409	0.00944			16.044	0.01107	101.598	0.00981	105.038	0.00954	106.976	0.00944	108.238	0.00934
	16.0655	0.01184	23.7236	0.01007	41.7448	0.00993	58.6224	0.00993	74.622	0.00975	90.3639	0.0095			16.0647	0.01107	101.62	0.00985	105.061	0.00958	106.997	0.00944	108.26	0.00934
	16.0886	0.01184	23.7456	0.01007	41.7672	0.00991	58.6449	0.00991	74.6434	0.00985	90.386	0.00946			16.0891	0.01109	101.641	0.00985	105.082	0.00958	107.02	0.0095	108.282	0.00936
	16.1097	0.01186	23.7696	0.01007	41.7892	0.00993	58.6673	0.00991	74.6673	0.00983	90.407	0.00948			16.1101	0.01107	101.665	0.00987	105.106	0.0096	107.042	0.00946	108.303	0.0094
	16.1327	0.0119	23.7904	0.01009	41.8115	0.00991	58.6884	0.00991	74.6888	0.00985	90.4299	0.0095			16.1331	0.01111	101.687	0.00985	105.126	0.0096	107.067	0.00948	108.326	0.00936
	16.1547	0.01188	23.8136	0.01011	41.8331	0.00993	58.7103	0.00995	74.712	0.00983	90.4528	0.00952			16.1539	0.01109	101.71	0.00989	105.149	0.00964	107.087	0.00946	108.347	0.0094
	16.1775	0.0119	23.8342	0.01011	41.8557	0.00993	58.7337	0.00995	74.7333	0.00985	90.4752	0.00948			16.1774	0.01111	101.732	0.00985	105.171	0.00958	107.109	0.0095	108.37	0.00938
	16.1981	0.01186	23.8572	0.01011	41.8781	0.00995	58.7567	0.00999	74.7557	0.00985	90.4967	0.00954			16.1976	0.01111	101.754	0.00989	105.194	0.00964	107.131	0.00948	108.392	0.00942
	16.2212	0.01194	23.8781	0.01013	41.9002	0.00993	58.7791	0.00997	74.7757	0.00989	90.5204	0.00954			16.2214	0.01115	101.775	0.00989	105.214	0.00962	107.154	0.00952	108.415	0.00938
	16.2438	0.01194	23.902	0.01015	41.9211	0.00997	58.7995	0.01003	74.8	0.00989	90.5427	0.00956			16.2428	0.01113	101.799	0.00991	105.238	0.00969	107.176	0.0095	108.436	0.00944
	16.2676	0.01194	23.9232	0.01013	41.9444	0.00997	58.8222	0.01003	74.8225	0.00989	90.5639	0.00954			16.2659	0.01117	101.821	0.00989	105.26	0.00962	107.198	0.00952	108.46	0.00944
	16.2882	0.01194	23.9461	0.01017	41.9675	0.01001	58.8445	0.01003	74.8457	0.00985	90.5852	0.0096			16.2869	0.01115	101.843	0.00997	105.285	0.00967	107.22	0.00952	108.482	0.00946
	16.3108	0.01199	23.9666	0.01017	41.9908	0.00999	58.8673	0.00999	74.8658	0.00993	90.6085	0.00956			16.3105	0.01121	101.864	0.00993	105.305	0.00969	107.243	0.00958	108.506	0.00942
	16.3329	0.01199	23.9899	0.01021	42.0122	0.01001	58.8887	0.01007	74.889	0.00993	90.63	0.0096			16.3325	0.01117	101.887	0.00997	105.329	0.0097	107.264	0.00954	108.527	0.00948
	16.3556	0.012	24.011	0.0102	42.0342	0.01003	58.9114	0.01003	74.9108	0.00995	90.6523	0.00958			16.3565	0.01121	101.908	0.00995	105.349	0.00967	107.287	0.0096	108.549	0.00948
	16.376	0.012	24.0355	0.01021	42.0561	0.01003	58.933	0.01005	74.9344	0.00993	90.6737	0.0096			16.3775	0.01119	101.931	0.00999	105.373	0.0097	107.309	0.00956	108.57	0.0095
	16.3995	0.01205	24.0562	0.0102	42.0778	0.01001	58.9557	0.01007	74.955	0.00993	90.6963	0.00962			16.4006	0.01123	101.953	0.00997	105.393	0.0097	107.332	0.00958	108.593	0.00948
	16.421	0.01203	24.08	0.01027	42.0991	0.01005	58.9779	0.01009	74.9781	0.00993	90.7191	0.00962			16.4209	0.01123	101.976	0.00999	105.416	0.0097	107.353	0.00956	108.614	0.00952
	16.4448	0.01205	24.1017	0.01026	42.1224	0.01005	58.9999	0.01007	74.9994	0.00995	90.7423	0.0096			16.4434	0.01125	101.997	0.00999	105.438	0.0097	107.375	0.00962	108.637	0.0095
	16.4649	0.01205	24.1249	0.01023	42.1446	0.01009	59.0217	0.01011	75.0223	0.00995	90.7636	0.00962			16.4644	0.01125	102.02	0.01003	105.462	0.00973	107.398	0.0096	108.659	0.0095
	16.4879	0.01211	24.1454	0.01023	42.1677	0.01007	59.0445	0.01009	75.0429	0.00999	90.7863	0.00964			16.4882	0.01129	102.043	0.01001	105.482	0.00975	107.423	0.00962	108.682	0.0095
	16.5094	0.01207	24.1688	0.01027	42.1881	0.01009	59.0654	0.01011	75.067	0.00999	90.8083	0.00969			16.5093	0.01125	102.066	0.01003	105.504	0.00979	107.445	0.0096	108.703	0.00952
	16.5334	0.01211	24.1903	0.01027	42.211	0.01011	59.0891	0.01011	75.0884	0.00999	90.8297	0.00964			16.533	0.01129	102.088	0.01001	105.526	0.00977	107.466	0.00967	108.725	0.00956
	16.5542	0.01209	24.2128	0.0103	42.2328	0.01015	59.1116	0.01013	75.1114	0.00997	90.8516	0.0097			16.5539	0.01127	102.11	0.01007	105.55	0.00979	107.487	0.00964	108.747	0.00956
	16.5776	0.01213	24.2338	0.0103	42.2563	0.01013	59.1347	0.01009	75.1314	0.01005	90.8749	0.00969			16.5766	0.01133	102.132	0.01005	105.572	0.00977	107.51	0.00969	108.772	0.00954
	16.5993	0.01213	24.2566	0.01036	42.2778	0.01013	59.1563	0.01015	75.1553	0.01005	90.8979	0.0097			16.598	0.01133	102.154	0.01007	105.594	0.00985	107.531	0.00967	108.793	0.00958
	16.6227	0.01215	24.2778	0.01034	42.3012	0.01013	59.1787	0.01013	75.1771	0.01005	90.92	0.00964			16.6218	0.01135	102.175	0.01007	105.617	0.00983	107.553	0.00973	108.816	0.00958
	16.6434	0.01215	24.3019	0.01036	42.323	0.01015	59.2002	0.01015	75.2012	0.01005	90.9409	0.00973			16.6435	0.01137	102.198	0.01011	105.64	0.00979	107.576	0.00969	108.837	0.0096
	16.667	0.01221	24.3232	0.01032	42.346	0.01013	59.2216	0.01015	75.2223	0.01005	90.9633	0.00975			16.6663	0.0114	102.221	0.01007	105.66	0.00979	107.598	0.00973	108.861	0.00958
	16.6884	0.01217	24.3461	0.01038	42.3664	0.0102	59.2433	0.0102	75.2455	0.01007	90.986	0.00977			16.6886	0.01133	102.243	0.01013	105.683	0.00987	107.62	0.00969	108.881	0.0096
	16.7111	0.01221	24.368	0.01038	42.3899	0.01017	59.2664	0.01021	75.2664	0.01007	91.0091	0.00973			16.7114	0.01142	102.264	0.01009	105.704	0.00983	107.642	0.00975	108.904	0.0096
	16.7321	0.01221	24.391	0.01038	42.4111	0.0102	59.2887	0.01021	75.289	0.01005	91.0306	0.00979			16.7319	0.0114	102.287	0.01013	105.728	0.00985	107.663	0.00975	108.925	0.0096
	16.7545	0.01225	24.4111	0.01038	42.4335	0.0102	59.3112	0.01017	75.3091	0.01009	91.0532	0.00977			16.7553	0.01143	102.308	0.01013	105.749	0.00985	107.687	0.00977	108.949	0.00962
	16.7756	0.01225	24.4342	0.01044	42.4546	0.01023	59.3323	0.01023	75.3327	0.01011	91.0742	0.00979			16.7762	0.01142	102.333	0.01015	105.771	0.00989	107.71	0.00973	108.969	0.00964
	16.7996	0.01227	24.4568	0.01042	42.4779	0.01021	59.355	0.01023	75.3545	0.01013	91.0967	0.00977			16.7988	0.01146	102.354	0.01011	105.793	0.00987	107.732	0.00977	108.992	0.00967
	16.8215	0.01225	24.4802	0.01044	42.4993	0.01026	59.3775	0.01026	75.3785	0.01011	91.1184	0.00981			16.8204	0.01146	102.376	0.01017	105.817	0.00991	107.754	0.00977	109.014	0.00967
	16.8442	0.01229	24.5015	0.01042	42.5238	0.01023	59.4009	0.01021	75.3984	0.01013	91.1416	0.00979			16.843	0.0115	102.399	0.01017	105.839	0.00985	107.777	0.00979	109.038	0.00964
	16.8663	0.01227	24.5237	0.01048	42.5446	0.01023	59.4216	0.01027	75.4215	0.01015	91.1635	0.00981			16.8647	0.01148	102.422	0.01017	105.861	0.00993	107.798	0.00975	109.059	0.00967
	16.8885	0.01231	24.5448	0.01048	42.5673	0.01023	59.4448	0.0103	75.4433	0.01013	91.1859	0.00979			16.8885	0.0115	102.442	0.01015	105.883	0.00989	107.82	0.00981	109.082	0.0097
	16.9096	0.01231	24.5681	0.01052	42.5889	0.01027	59.4674	0.01027	75.4676	0.01011	91.2064	0.00983			16.9101	0.01148	102.465	0.01021	105.906	0.00991	107.843	0.00977	109.104	0.0097
	16.9324	0.01235	24.5903	0.01046	42.6118	0.01026	59.4896	0.01026	75.488	0.01009	91.2302	0.00981			16.933	0.01154	102.487	0.0102	105.926	0.00993	107.864	0.00981	109.126	0.00969
	16.9546	0.01231	24.6127	0.0105	42.6329	0.0103	59.5109	0.0103	75.5124	0.01013	91.2526	0.00987			16.9547	0.01152	102.509	0.01021	105.949	0.00999	107.887	0.00981	109.147	0.00973
	16.9784	0.01233	24.6341	0.01048	42.6564	0.01032	59.5337	0.0103	75.5328	0.01023	91.2766	0.00985			16.9769	0.01158	102.531	0.0102	105.972	0.00995	107.908	0.00985	109.171	0.00975
	16.9992	0.01235	24.6572	0.01052	42.6784	0.0103	59.5555	0.01034	75.5567	0.0102	91.2984	0.00985			16.9975	0.01156	102.553	0.01026	105.995	0.00995	107.931	0.00985	109.193	0.00973
	17.0212	0.01241	24.6781	0.0105	42.7016	0.01032	59.5779	0.01032	75.5768	0.01021	91.32	0.00987			17.0207	0.01162	102.575	0.01023	106.016	0.00995	107.954	0.00987	109.216	0.00975
	17.0433	0.01237	24.7015	0.01056	42.7224	0.01034	59.599	0.01036	75.6	0.01023	91.3412	0.00991			17.0439	0.01158	102.599	0.01027	106.037	0.00999	107.975	0.00981	109.237	0.00977
	17.0668	0.01239	24.7239	0.01052	42.7445	0.01036	59.6218	0.01034	75.6221	0.0102	91.3632	0.00989			17.0674	0.0116	102.621	0.01021	106.059	0.00997	107.997	0.00989	109.259	0.00979
	17.0883	0.01239	24.7466	0.01058	42.7665	0.01036	59.6441	0.01038	75.6444	0.01021	91.3849	0.00993			17.0881	0.01158	102.643	0.01027	106.083	0.01003	108.021	0.00985	109.281	0.00981
	17.1106	0.01243	24.7665	0.01058	42.7901	0.01034	59.6676	0.01036	75.6648	0.01023	91.4076	0.00991			17.1101	0.01164	102.666	0.01026	106.105	0.00999	108.043	0.00989	109.305	0.00981
	17.1325	0.01241	24.7897	0.01062	42.8115	0.01034	59.6884	0.01038	75.688	0.01026	91.4296	0.00995			17.1317	0.0116	102.687	0.01027	106.128	0.01003	108.064	0.00989	109.326	0.00979
	17.1557	0.01243	24.8117	0.01058	42.8338	0.01038	59.7114	0.01038	75.71	0.01026	91.453	0.00991			17.1556	0.01166	102.708	0.01027	106.149	0.01003	108.086	0.00995	109.349	0.00983
	17.1762	0.01243	24.8363	0.0106	42.8556	0.0104	59.7334	0.01042	75.7336	0.01026	91.4733	0.00995			17.1773	0.01162	102.731	0.01036	106.173	0.01007	108.11	0.00993	109.37	0.00979
	17.1995	0.01251	24.8573	0.01058	42.8785	0.0104	59.7556	0.01038	75.755	0.01027	91.4968	0.00995			17.1995	0.01168	102.755	0.01032	106.193	0.01001	108.133	0.00993	109.393	0.00983
	17.2215	0.01245	24.8801	0.01062	42.8997	0.0104	59.7762	0.01044	75.778	0.01027	91.5186	0.00997			17.2207	0.01166	102.777	0.01032	106.216	0.01007	108.154	0.00991	109.414	0.00985
	17.2445	0.01251	24.9014	0.0106	42.9227	0.0104	59.8002	0.01042	75.7998	0.0103	91.5422	0.00995			17.2431	0.01168	102.798	0.01032	106.238	0.01003	108.175	0.00999	109.437	0.00985
	17.2652	0.01249	24.9239	0.01064	42.9447	0.01042	59.823	0.01044	75.8224	0.0103	91.5629	0.00999			17.2649	0.01168	102.82	0.01038	106.262	0.01009	108.198	0.00995	109.459	0.00985
	17.2883	0.01256	24.9448	0.01066	42.9674	0.01042	59.8456	0.01042	75.8429	0.0103	91.5865	0.00997			17.2872	0.01176	102.842	0.01034	106.282	0.01007	108.221	0.00997	109.482	0.00985
	17.3103	0.01253	24.9677	0.0107	42.9882	0.01044	59.8668	0.01046	75.8664	0.01034	91.6084	0.00997			17.3096	0.0117	102.865	0.0104	106.304	0.01013	108.243	0.00995	109.502	0.00985
	17.3342	0.01257	24.9901	0.01068	43.0109	0.01046	59.8889	0.01046	75.8886	0.01032	91.631	0.00997			17.3329	0.01174	102.887	0.01038	106.328	0.01007	108.265	0.00999	109.526	0.00991
	17.3553	0.01251	25.013	0.01068	43.0336	0.01048	59.9111	0.01048	75.9124	0.01032	91.6524	0.01001			17.3535	0.01172	102.91	0.01042	106.351	0.01011	108.287	0.00997	109.549	0.00989
	17.3773	0.01257	25.0339	0.01066	43.0573	0.01048	59.9343	0.01046	75.933	0.0103	91.675	0.01001			17.3761	0.0118	102.932	0.0104	106.372	0.01009	108.309	0.01001	109.572	0.00987
	17.3998	0.01256	25.0558	0.01072	43.0788	0.0105	59.9557	0.01048	75.9552	0.01036	91.6968	0.01003			17.3987	0.01174	102.954	0.01042	106.394	0.01015	108.331	0.00999	109.593	0.00989
	17.4215	0.01262	25.0779	0.01068	43.1012	0.01048	59.978	0.01048	75.9768	0.01038	91.72	0.01001			17.4221	0.0118	102.975	0.01038	106.417	0.01013	108.353	0.01005	109.615	0.00993
	17.4428	0.01262	25.1012	0.01074	43.1226	0.0105	59.9996	0.01052	76.0005	0.01038	91.7401	0.01005			17.4445	0.01176	102.998	0.01046	106.439	0.01017	108.376	0.01003	109.637	0.00991
	17.4655	0.01266	25.1236	0.0107	43.1447	0.01052	60.0222	0.01052	76.0217	0.01038	91.7629	0.01005			17.4663	0.01182	103.02	0.0104	106.459	0.01013	108.398	0.01003	109.66	0.00993
	17.4879	0.01264	25.1458	0.01074	43.1658	0.01054	60.0436	0.01052	76.0446	0.0104	91.7851	0.01007			17.4881	0.0118	103.043	0.01044	106.482	0.01021	108.42	0.01001	109.68	0.00995
	17.5109	0.01266	25.1682	0.01074	43.1891	0.01056	60.0669	0.01054	76.066	0.01038	91.8095	0.01005			17.5104	0.01182	103.064	0.01044	106.505	0.01013	108.441	0.01009	109.703	0.00999
	17.5325	0.01264	25.191	0.01078	43.2111	0.01054	60.0887	0.01056	76.0886	0.01042	91.8305	0.01007			17.5314	0.0118	103.086	0.0105	106.527	0.0102	108.465	0.01005	109.726	0.00995
	17.554	0.01272	25.2122	0.01076	43.2345	0.01052	60.1112	0.01054	76.1095	0.0104	91.8531	0.01009			17.554	0.01188	103.11	0.01048	106.549	0.01015	108.487	0.01007	109.749	0.00997
	17.5758	0.01268	25.2347	0.01083	43.2546	0.01054	60.132	0.01058	76.1328	0.01042	91.8747	0.01009			17.576	0.01188	103.133	0.01052	106.571	0.01023	108.51	0.01005	109.769	0.00995
	17.5995	0.01272	25.2571	0.01078	43.2775	0.0106	60.1561	0.01056	76.1549	0.01042	91.8972	0.01007			17.599	0.01192	103.155	0.01046	106.593	0.01021	108.532	0.01009	109.792	0.01001
	17.6218	0.0127	25.2795	0.01083	43.299	0.01058	60.1781	0.01056	76.1778	0.01046	91.9177	0.01013			17.6209	0.01186	103.176	0.01054	106.616	0.01023	108.555	0.01009	109.814	0.00999
	17.644	0.01274	25.3002	0.0108	43.3235	0.01056	60.2016	0.01056	76.1983	0.01046	91.9411	0.01015			17.6424	0.0119	103.199	0.01048	106.639	0.01017	108.576	0.01011	109.838	0.01003
	17.666	0.01274	25.3232	0.01084	43.3441	0.0106	60.2229	0.01058	76.2214	0.01048	91.9637	0.01015			17.6645	0.01192	103.22	0.01052	106.661	0.01023	108.597	0.01011	109.859	0.01003
	17.6894	0.01274	25.3451	0.01083	43.3676	0.01062	60.2451	0.0106	76.2441	0.01048	91.9876	0.01013			17.6881	0.01196	103.242	0.01052	106.683	0.01023	108.619	0.01015	109.882	0.01003
	17.7105	0.01272	25.3681	0.01089	43.3896	0.01064	60.2663	0.01062	76.2682	0.01048	92.0081	0.01015			17.7104	0.01192	103.264	0.01056	106.706	0.01027	108.642	0.01011	109.904	0.01003
	17.7329	0.0128	25.3897	0.01087	43.4125	0.01062	60.289	0.01064	76.2888	0.01048	92.0306	0.01017			17.7323	0.01199	103.287	0.01052	106.727	0.01023	108.665	0.01013	109.927	0.01003
	17.7549	0.01278	25.4128	0.01091	43.4328	0.01064	60.3103	0.01066	76.3115	0.01052	92.0517	0.0102			17.7552	0.01194	103.31	0.01056	106.75	0.0103	108.687	0.01011	109.948	0.01007
	17.7774	0.01284	25.4352	0.01089	43.4564	0.01068	60.3336	0.01064	76.3333	0.01052	92.0757	0.01017			17.778	0.01194	103.332	0.01052	106.771	0.01026	108.708	0.01015	109.97	0.01009
	17.7987	0.01282	25.4569	0.01093	43.4779	0.01066	60.3549	0.01064	76.3556	0.01054	92.0967	0.0102			17.799	0.01196	103.353	0.01058	106.793	0.01032	108.731	0.01015	109.992	0.01005
	17.8211	0.01288	25.4783	0.01089	43.5003	0.0107	60.3781	0.01066	76.376	0.01054	92.1199	0.01021			17.8215	0.01205	103.375	0.01058	106.814	0.0103	108.754	0.0102	110.015	0.01007
	17.843	0.01284	25.5006	0.01097	43.521	0.0107	60.399	0.01068	76.3992	0.01056	92.1411	0.01023			17.8435	0.01203	103.398	0.01062	106.838	0.01034	108.776	0.01017	110.036	0.01011
	17.8664	0.01288	25.5237	0.01091	43.5437	0.01068	60.4214	0.01068	76.4215	0.01054	92.1643	0.0102			17.8655	0.01207	103.421	0.01056	106.859	0.0103	108.798	0.01023	110.059	0.01013
	17.8879	0.01284	25.5466	0.01095	43.5661	0.01068	60.4438	0.01072	76.4447	0.01054	92.1845	0.01023			17.8876	0.01203	103.443	0.01062	106.883	0.01038	108.821	0.01017	110.081	0.01013
	17.9104	0.0129	25.5684	0.01091	43.59	0.01068	60.4676	0.0107	76.4653	0.01056	92.2081	0.01026			17.9093	0.01207	103.466	0.0106	106.906	0.01034	108.843	0.01021	110.105	0.01015
	17.9325	0.01288	25.5895	0.01097	43.6109	0.0107	60.489	0.01074	76.4882	0.0106	92.2294	0.01023			17.9313	0.01203	103.488	0.01062	106.928	0.01038	108.865	0.01021	110.126	0.01011
	17.9553	0.01292	25.6119	0.01097	43.6344	0.01072	60.5119	0.01074	76.5096	0.01058	92.2528	0.01026			17.9552	0.01207	103.51	0.0106	106.95	0.01034	108.886	0.01026	110.149	0.01015
	17.9766	0.0129	25.6351	0.01101	43.6559	0.01074	60.534	0.01072	76.5333	0.0106	92.2736	0.01026			17.9774	0.01205	103.531	0.01068	106.972	0.01038	108.909	0.01026	110.171	0.01015
	17.999	0.01296	25.6572	0.01095	43.6786	0.01076	60.557	0.01072	76.5547	0.0106	92.2968	0.0103			17.9991	0.01213	103.554	0.01064	106.993	0.01038	108.931	0.01027	110.193	0.01015
	18.0215	0.01292	25.6789	0.01101	43.699	0.01076	60.5776	0.01076	76.5781	0.01062	92.3191	0.01032			18.0215	0.01209	103.576	0.0107	107.016	0.01044	108.953	0.01026	110.214	0.01013
	18.045	0.013	25.7014	0.01101	43.7228	0.0108	60.6002	0.01078	76.5999	0.01062	92.3431	0.01027			18.0435	0.01211	103.598	0.01066	107.039	0.0104	108.975	0.0103	110.237	0.01017
	18.0669	0.01294	25.7239	0.01105	43.7448	0.01078	60.6215	0.01076	76.6232	0.01064	92.3641	0.0103			18.0649	0.01213	103.619	0.01068	107.062	0.01044	108.997	0.01027	110.259	0.01015
	18.0879	0.013	25.7451	0.01103	43.7688	0.01078	60.6446	0.0108	76.643	0.01064	92.3866	0.01034			18.0866	0.01217	103.642	0.01068	107.084	0.01038	109.02	0.01032	110.283	0.0102
	18.1095	0.013	25.7675	0.01107	43.7889	0.01076	60.6658	0.01078	76.6667	0.01064	92.4079	0.01032			18.1098	0.01215	103.665	0.01072	107.106	0.01042	109.043	0.01027	110.303	0.01017
	18.1328	0.01304	25.79	0.01105	43.8112	0.01084	60.6887	0.01078	76.6884	0.01064	92.4304	0.01032			18.1333	0.01219	103.688	0.01068	107.127	0.01042	109.065	0.01032	110.326	0.01021
	18.1554	0.013	25.8124	0.01107	43.8324	0.0108	60.7105	0.01076	76.7109	0.01068	92.451	0.01034			18.1554	0.01213	103.71	0.0107	107.15	0.01046	109.087	0.0103	110.348	0.0102
	18.1771	0.01302	25.834	0.01105	43.8569	0.01083	60.7338	0.0108	76.732	0.01066	92.4741	0.01036			18.1765	0.01221	103.732	0.01072	107.172	0.01042	109.11	0.01032	110.371	0.01021
	18.1995	0.01302	25.8557	0.01111	43.8777	0.0108	60.7555	0.01083	76.755	0.0107	92.4964	0.01034			18.1982	0.01219	103.754	0.01074	107.195	0.01048	109.131	0.0103	110.393	0.0102
	18.2215	0.01308	25.879	0.01111	43.9007	0.01084	60.7784	0.01084	76.7766	0.01068	92.5197	0.01036			18.2217	0.01225	103.776	0.01072	107.216	0.01044	109.153	0.01036	110.415	0.01027
	18.2433	0.01304	25.9021	0.01115	43.9216	0.01083	60.7999	0.01084	76.8001	0.01072	92.54	0.01036			18.2443	0.01219	103.797	0.01078	107.238	0.01048	109.176	0.01034	110.437	0.01023
	18.265	0.01313	25.9245	0.01109	43.9452	0.01087	60.8223	0.01087	76.8212	0.01072	92.5626	0.0104			18.266	0.01225	103.82	0.01076	107.26	0.01048	109.199	0.0104	110.459	0.01026
	18.2882	0.01308	25.946	0.01113	43.9659	0.01087	60.8434	0.01089	76.8447	0.01074	92.585	0.0104			18.2882	0.01223	103.843	0.01078	107.283	0.01054	109.222	0.01034	110.481	0.01027
	18.3105	0.0131	25.9679	0.01113	43.9892	0.01091	60.867	0.01087	76.866	0.0107	92.6091	0.0104			18.3099	0.01227	103.866	0.01074	107.305	0.0105	109.242	0.01036	110.504	0.01026
	18.3326	0.01308	25.9901	0.01115	44.0106	0.01089	60.8883	0.01084	76.8885	0.01074	92.6297	0.01038			18.3322	0.01225	103.886	0.0108	107.327	0.01054	109.264	0.01038	110.526	0.01027
	18.3536	0.01316	26.0115	0.01115	44.0342	0.01091	60.9129	0.01091	76.9098	0.01074	92.6534	0.01042			18.3539	0.01231	103.909	0.0108	107.349	0.01048	109.287	0.01042	110.548	0.01032
	18.3769	0.01319	26.0342	0.01119	44.0545	0.01087	60.9338	0.01089	76.9329	0.01078	92.6752	0.0104			18.3764	0.01229	103.931	0.01083	107.371	0.01054	109.31	0.0104	110.569	0.01027
	18.3998	0.01321	26.0564	0.01119	44.0775	0.01095	60.9555	0.01089	76.9549	0.01078	92.6985	0.01042			18.3986	0.01233	103.954	0.0108	107.394	0.01052	109.331	0.01042	110.592	0.01036
	18.4227	0.01314	26.0792	0.01121	44.1001	0.01091	60.9766	0.01093	76.9783	0.0108	92.7189	0.01046			18.4209	0.01229	103.975	0.01084	107.417	0.01056	109.355	0.01042	110.615	0.0103
	18.4444	0.01319	26.1011	0.01117	44.1243	0.01093	61.001	0.01095	76.9996	0.01076	92.7422	0.01046			18.4427	0.01237	103.998	0.01083	107.44	0.01052	109.375	0.01044	110.639	0.01032
	18.4662	0.01319	26.1226	0.01123	44.1452	0.01093	61.0226	0.01095	77.0215	0.0108	92.7631	0.01046			18.4659	0.01231	104.019	0.01084	107.462	0.01058	109.398	0.01044	110.66	0.01032
	18.4884	0.01325	26.1446	0.01125	44.1677	0.01095	61.0454	0.01095	77.0433	0.0108	92.7861	0.01046			18.4885	0.01235	104.042	0.01084	107.483	0.01056	109.419	0.01046	110.682	0.01036
	18.5099	0.01321	26.1678	0.01123	44.1893	0.01097	61.0662	0.01097	77.0666	0.01083	92.8069	0.01048			18.5113	0.01235	104.064	0.01089	107.505	0.0106	109.442	0.01048	110.703	0.01034
	18.5316	0.01327	26.1902	0.01123	44.2116	0.01097	61.0892	0.01097	77.089	0.01083	92.8299	0.0105			18.5327	0.01239	104.087	0.01087	107.527	0.01056	109.464	0.0105	110.726	0.01036
	18.5549	0.01323	26.2122	0.01129	44.2322	0.01097	61.11	0.01097	77.1114	0.01084	92.8514	0.01046			18.5549	0.01239	104.109	0.01091	107.549	0.01064	109.487	0.01046	110.747	0.01034
	18.5771	0.01329	26.2349	0.01125	44.2558	0.01101	61.1328	0.01099	77.1328	0.01083	92.8757	0.01048			18.5765	0.01241	104.132	0.01089	107.571	0.0106	109.508	0.0105	110.77	0.0104
	18.5998	0.01325	26.2579	0.01127	44.277	0.01099	61.1552	0.01097	77.1553	0.01087	92.8969	0.0105			18.5985	0.01239	104.153	0.01091	107.594	0.01062	109.531	0.01048	110.792	0.01038
	18.62	0.01331	26.2795	0.01125	44.301	0.01101	61.1779	0.01097	77.1768	0.01084	92.9196	0.01054			18.6204	0.01249	104.176	0.01093	107.615	0.01058	109.554	0.0105	110.815	0.0104
	18.6425	0.01329	26.301	0.01131	44.3214	0.01101	61.1989	0.01099	77.1996	0.01091	92.9413	0.01056			18.6438	0.01243	104.199	0.01093	107.636	0.01066	109.577	0.01048	110.836	0.01038
	18.6653	0.01335	26.3238	0.01127	44.3441	0.01105	61.2217	0.01103	77.2215	0.01087	92.9637	0.01054			18.6656	0.01245	104.222	0.01093	107.659	0.01066	109.598	0.01054	110.858	0.01044
	18.6881	0.01331	26.3462	0.01133	44.3655	0.01105	61.2446	0.01103	77.2443	0.01089	92.9843	0.01054			18.6876	0.01245	104.244	0.01099	107.682	0.01066	109.621	0.01054	110.881	0.01042
	18.7098	0.01335	26.3678	0.01131	44.39	0.01105	61.2681	0.01103	77.2656	0.01087	93.0078	0.01056			18.7091	0.01249	104.266	0.01093	107.706	0.01062	109.643	0.01056	110.904	0.01046
	18.7332	0.01337	26.389	0.01135	44.4109	0.01103	61.2896	0.01103	77.2878	0.01093	93.0301	0.01056			18.7316	0.01251	104.287	0.01095	107.727	0.01068	109.665	0.01056	110.927	0.01044
	18.7558	0.01341	26.4115	0.01133	44.4341	0.01109	61.3116	0.01105	77.3102	0.01091	93.0538	0.01058			18.7541	0.01253	104.309	0.01095	107.75	0.01066	109.686	0.01058	110.949	0.01048
	18.7774	0.01335	26.4346	0.01137	44.4561	0.01105	61.3333	0.01107	77.3342	0.01093	93.0744	0.01058			18.7767	0.01249	104.33	0.01097	107.772	0.01072	109.709	0.01058	110.971	0.01046
	18.7987	0.01343	26.457	0.01133	44.4796	0.01107	61.3558	0.01105	77.356	0.01091	93.0965	0.0106			18.7994	0.01256	104.353	0.01101	107.795	0.01068	109.731	0.0106	110.994	0.01046
	18.8219	0.01339	26.4793	0.0114	44.4997	0.01107	61.3769	0.01107	77.3775	0.01097	93.1186	0.0106			18.8218	0.01249	104.375	0.01103	107.816	0.01072	109.754	0.01058	111.014	0.01046
	18.8435	0.01343	26.5014	0.01137	44.5231	0.01115	61.3999	0.01109	77.3998	0.01095	93.1419	0.0106			18.8447	0.01253	104.399	0.01099	107.839	0.0107	109.774	0.0106	111.038	0.01052
	18.8659	0.01341	26.524	0.01142	44.5444	0.01111	61.4214	0.01109	77.4221	0.01097	93.1635	0.0106			18.8661	0.01253	104.419	0.01101	107.86	0.01072	109.798	0.0106	111.059	0.01046
	18.8878	0.01347	26.5448	0.0114	44.5675	0.01115	61.4456	0.01111	77.4431	0.01097	93.1862	0.01062			18.8878	0.0126	104.442	0.01103	107.883	0.0107	109.819	0.01062	111.082	0.01054
	18.9102	0.01343	26.5669	0.01148	44.588	0.01113	61.4657	0.01111	77.4655	0.01103	93.2077	0.01064			18.9101	0.0126	104.464	0.01105	107.904	0.01076	109.843	0.0106	111.103	0.01048
	18.9319	0.01349	26.5904	0.01142	44.6112	0.01117	61.4881	0.01113	77.4883	0.01097	93.2306	0.01064			18.932	0.0126	104.488	0.01103	107.927	0.01072	109.865	0.0106	111.125	0.01052
	18.955	0.01345	26.6133	0.01143	44.6325	0.01115	61.5095	0.01115	77.5113	0.01099	93.2511	0.01064			18.9546	0.0126	104.51	0.01103	107.95	0.01076	109.887	0.01062	111.147	0.01052
	18.9768	0.01353	26.6354	0.01142	44.6569	0.01117	61.5339	0.01117	77.5324	0.01097	93.2741	0.01068			18.9758	0.01266	104.532	0.01105	107.973	0.01074	109.909	0.01064	111.171	0.01054
	18.9996	0.01351	26.656	0.01148	44.6779	0.01113	61.5547	0.01115	77.5541	0.01103	93.2966	0.01066			18.9984	0.01266	104.555	0.01107	107.994	0.0108	109.932	0.01064	111.192	0.0105
	19.0213	0.01353	26.6784	0.01148	44.701	0.01121	61.5781	0.01119	77.5768	0.01101	93.3195	0.01068			19.0204	0.01268	104.577	0.01105	108.017	0.01076	109.953	0.01066	111.215	0.01056
	19.0434	0.01355	26.7004	0.0115	44.7223	0.01117	61.6003	0.01117	77.5998	0.01105	93.3405	0.01066			19.0441	0.01262	104.598	0.01109	108.038	0.01078	109.976	0.01066	111.237	0.01056
	19.0646	0.01355	26.7239	0.01148	44.7451	0.01121	61.6236	0.01119	77.6219	0.01101	93.363	0.01074			19.0652	0.01268	104.62	0.01111	108.06	0.01076	109.998	0.0107	111.26	0.0106
	19.0885	0.01357	26.7456	0.01152	44.7658	0.01121	61.6437	0.01121	77.644	0.01109	93.3854	0.0107			19.0886	0.0127	104.642	0.01113	108.081	0.0108	110.02	0.01068	111.28	0.01056
	19.1112	0.01357	26.7684	0.0115	44.7889	0.01125	61.667	0.01121	77.6669	0.01103	93.4097	0.01072			19.1099	0.0127	104.665	0.01109	108.105	0.01078	110.042	0.0107	111.303	0.01062
	19.134	0.01357	26.7899	0.01152	44.8109	0.01121	61.688	0.01119	77.6899	0.01107	93.4309	0.0107			19.1318	0.01272	104.686	0.01111	108.128	0.01083	110.065	0.0107	111.326	0.01058
	19.1541	0.01359	26.8122	0.01152	44.8351	0.01125	61.7111	0.01123	77.7109	0.01107	93.4533	0.01072			19.1529	0.01276	104.709	0.01113	108.15	0.01083	110.086	0.01072	111.35	0.01058
	19.1763	0.01361	26.8335	0.01158	44.8559	0.01121	61.7323	0.01123	77.7327	0.01109	93.4747	0.01072			19.177	0.01274	104.731	0.01115	108.171	0.01087	110.11	0.01072	111.37	0.01062
	19.1983	0.01363	26.857	0.01156	44.8782	0.01127	61.7549	0.01125	77.7552	0.01109	93.4968	0.01074			19.1994	0.01272	104.754	0.01113	108.194	0.01084	110.132	0.01072	111.393	0.01064
	19.222	0.01361	26.8789	0.01158	44.8992	0.01125	61.7767	0.01125	77.7771	0.01113	93.5178	0.01074			19.2224	0.01272	104.775	0.01115	108.215	0.01089	110.154	0.01074	111.414	0.01062
	19.2438	0.01365	26.9011	0.01158	44.9229	0.01131	61.801	0.01125	77.7993	0.01109	93.541	0.0108			19.2428	0.01276	104.798	0.01117	108.239	0.01089	110.175	0.01072	111.437	0.01066
	19.2663	0.01363	26.9219	0.01162	44.9445	0.01127	61.8221	0.01125	77.821	0.01113	93.5629	0.01076			19.2654	0.01276	104.82	0.01119	108.261	0.01089	110.198	0.01074	111.46	0.01064
	19.2879	0.01367	26.9455	0.0116	44.9675	0.01129	61.8449	0.01129	77.8435	0.01113	93.5864	0.01078			19.2874	0.0128	104.842	0.01119	108.283	0.01089	110.219	0.01078	111.482	0.01066
	19.3106	0.01365	26.9679	0.01164	44.9888	0.01125	61.8661	0.01127	77.8666	0.01115	93.6069	0.01078			19.3109	0.01278	104.863	0.01121	108.304	0.01089	110.242	0.0108	111.504	0.01064
	19.3316	0.01369	26.9911	0.01164	45.0118	0.01131	61.8891	0.01129	77.8889	0.01113	93.6287	0.0108			19.3322	0.0128	104.888	0.01121	108.327	0.01089	110.264	0.01076	111.526	0.01068
	19.3553	0.01369	27.0129	0.01164	45.0327	0.01129	61.9096	0.01129	77.911	0.01115	93.6515	0.0108			19.355	0.0128	104.91	0.01121	108.348	0.01095	110.288	0.01076	111.547	0.01066
	19.3769	0.01371	27.0357	0.01156	45.0556	0.01135	61.9329	0.01131	77.9331	0.01113	93.6752	0.01083			19.376	0.01282	104.933	0.01119	108.372	0.01091	110.309	0.01076	111.57	0.01072
	19.3996	0.01371	27.056	0.01178	45.078	0.01133	61.9559	0.01131	77.9555	0.01121	93.6969	0.01078			19.3991	0.01282	104.953	0.01123	108.394	0.01095	110.331	0.0108	111.592	0.01068
	19.4199	0.01378	27.0784	0.01166	45.1007	0.01137	61.9793	0.01133	77.9768	0.01115	93.7197	0.01084			19.42	0.01286	104.976	0.01123	108.416	0.01093	110.353	0.01084	111.615	0.01072
	19.4438	0.01378	27.1007	0.01166	45.1212	0.01135	61.9999	0.01131	77.9985	0.01121	93.7416	0.01083			19.4431	0.01286	104.997	0.01127	108.436	0.01097	110.377	0.0108	111.636	0.01068
	19.4657	0.01378	27.1233	0.01166	45.1442	0.0114	62.022	0.01135	78.0225	0.01119	93.7648	0.01087			19.4647	0.01292	105.022	0.01123	108.461	0.01099	110.398	0.0108	111.659	0.01074
	19.4892	0.01376	27.1456	0.01172	45.1666	0.01137	62.0435	0.01135	78.0453	0.01121	93.7857	0.01084			19.488	0.0129	105.043	0.01123	108.483	0.01099	110.42	0.01084	111.682	0.0107
	19.5107	0.01382	27.1686	0.01168	45.1903	0.01142	62.0669	0.01137	78.0672	0.01117	93.8083	0.01091			19.5084	0.01292	105.065	0.01127	108.507	0.01099	110.442	0.0108	111.705	0.01072
	19.5334	0.01382	27.1889	0.01172	45.2124	0.01135	62.0885	0.01135	78.0881	0.01125	93.8293	0.01084			19.5323	0.01292	105.087	0.01125	108.528	0.01101	110.465	0.01083	111.727	0.01072
	19.5546	0.01384	27.2113	0.01172	45.2341	0.0114	62.1115	0.0114	78.11	0.01123	93.8528	0.01091			19.5549	0.01292	105.11	0.01123	108.55	0.01101	110.485	0.01084	111.749	0.01078
	19.5771	0.01382	27.2339	0.01174	45.2559	0.0114	62.1325	0.01137	78.1324	0.01129	93.8739	0.01087			19.5786	0.0129	105.13	0.01127	108.571	0.01103	110.509	0.01084	111.771	0.01076
	19.5977	0.01384	27.2574	0.01176	45.2779	0.01143	62.156	0.0114	78.1557	0.01123	93.8966	0.01091			19.6006	0.01288	105.153	0.01129	108.594	0.01097	110.531	0.01089	111.793	0.0108
	19.6215	0.01386	27.2784	0.01176	45.2994	0.01142	62.1768	0.01137	78.1779	0.01127	93.918	0.01091			19.6213	0.013	105.175	0.01131	108.614	0.01103	110.554	0.01089	111.814	0.01078
	19.6432	0.01386	27.3014	0.01176	45.3219	0.0115	62.1997	0.01142	78.1996	0.01127	93.9421	0.01095			19.6427	0.013	105.199	0.01133	108.638	0.01107	110.574	0.01087	111.836	0.01083
	19.6665	0.01386	27.3239	0.01176	45.3444	0.01146	62.222	0.01143	78.2217	0.01129	93.9634	0.01087			19.6653	0.01296	105.219	0.01133	108.66	0.01103	110.598	0.01093	111.859	0.01078
	19.687	0.01392	27.3464	0.01176	45.3671	0.01148	62.2446	0.01146	78.2434	0.01127	93.9861	0.01095			19.6862	0.01302	105.243	0.01133	108.683	0.01103	110.62	0.01091	111.882	0.01083
	19.7095	0.01392	27.3673	0.01182	45.3887	0.01146	62.2652	0.01142	78.2653	0.01133	94.0081	0.01093			19.7095	0.01298	105.265	0.01131	108.703	0.01107	110.644	0.01093	111.904	0.01078
	19.7315	0.01396	27.391	0.0118	45.41	0.01152	62.2881	0.0115	78.2884	0.01127	94.0305	0.01095			19.732	0.013	105.289	0.01133	108.727	0.01109	110.665	0.01093	111.925	0.01084
	19.7555	0.01392	27.412	0.0118	45.4323	0.0115	62.3112	0.01143	78.3108	0.01135	94.0516	0.01095			19.7549	0.013	105.309	0.01135	108.749	0.01109	110.688	0.01097	111.948	0.01083
	19.7767	0.01398	27.4349	0.0118	45.4564	0.01152	62.3343	0.01146	78.3326	0.01131	94.0743	0.01099			19.7749	0.01304	105.332	0.01137	108.773	0.01105	110.709	0.01095	111.971	0.01089
	19.8002	0.01398	27.4557	0.01186	45.4782	0.01146	62.356	0.01148	78.3541	0.01135	94.0969	0.01097			19.7981	0.01308	105.354	0.01137	108.794	0.01107	110.731	0.01097	111.993	0.01084
	19.8216	0.01396	27.4788	0.01184	45.4999	0.01152	62.3784	0.01152	78.3775	0.01133	94.1205	0.01097			19.8206	0.01308	105.376	0.01137	108.817	0.01111	110.752	0.01099	112.015	0.01087
	19.845	0.01394	27.5004	0.01186	45.5224	0.01152	62.4003	0.01148	78.4002	0.01137	94.1413	0.01095			19.8441	0.01304	105.396	0.0114	108.839	0.01113	110.776	0.01101	112.038	0.01087
	19.8652	0.014	27.5245	0.01186	45.5456	0.01158	62.4222	0.01152	78.4226	0.01131	94.1634	0.01105			19.8649	0.01308	105.42	0.01142	108.862	0.01109	110.798	0.01097	112.061	0.01087
	19.8888	0.014	27.545	0.01188	45.5669	0.01152	62.4429	0.0115	78.4444	0.01137	94.185	0.01099			19.8885	0.01313	105.442	0.01142	108.882	0.01117	110.821	0.01099	112.082	0.01084
	19.9099	0.01402	27.5686	0.01188	45.5893	0.01158	62.4662	0.01156	78.4664	0.01135	94.2084	0.01103			19.9104	0.01313	105.465	0.0114	108.906	0.01113	110.841	0.01099	112.103	0.01093
	19.9329	0.01404	27.59	0.0119	45.6116	0.01156	62.4885	0.01152	78.4887	0.0114	94.2302	0.01101			19.9334	0.0131	105.485	0.01143	108.926	0.01115	110.864	0.01103	112.126	0.01089
	19.9531	0.01406	27.6124	0.0119	45.6338	0.01158	62.5115	0.01152	78.5102	0.0114	94.2526	0.01103			19.9535	0.01314	105.509	0.01148	108.949	0.01117	110.886	0.01105	112.148	0.01093
	19.9768	0.01406	27.6328	0.01192	45.6551	0.01158	62.5326	0.01152	78.5321	0.01142	94.274	0.01105			19.9773	0.01314	105.531	0.01146	108.97	0.01117	110.91	0.01101	112.17	0.01093
	19.9983	0.01408	27.6568	0.01194	45.6774	0.01164	62.5548	0.01158	78.5549	0.0114	94.2975	0.01107			19.9983	0.01314	105.554	0.01146	108.994	0.01119	110.931	0.01101	112.192	0.01093
	20.0222	0.01406	27.6793	0.01196	45.699	0.0116	62.5765	0.01154	78.5774	0.01143	94.3183	0.01105			20.0215	0.01314	105.575	0.01146	109.015	0.01119	110.954	0.01107	112.214	0.01095
	20.0429	0.01412	27.7031	0.01192	45.7227	0.01164	62.6008	0.01158	78.5998	0.01142	94.341	0.01111			20.0421	0.01319	105.599	0.01148	109.039	0.01117	110.976	0.01105	112.237	0.01099
	20.0665	0.01412	27.7226	0.01196	45.7451	0.01158	62.6222	0.01154	78.6207	0.01148	94.3631	0.01105			20.0656	0.01321	105.621	0.01146	109.06	0.01117	110.999	0.01105	112.259	0.01093
	20.0877	0.01414	27.7454	0.01196	45.7668	0.01164	62.6448	0.01162	78.6434	0.01143	94.3864	0.01109			20.0867	0.01325	105.642	0.01148	109.083	0.01121	111.019	0.01105	112.282	0.01099
	20.1106	0.01414	27.7666	0.012	45.7886	0.01162	62.667	0.01162	78.6659	0.01148	94.4071	0.01107			20.1111	0.01323	105.663	0.01152	109.105	0.01121	111.043	0.01109	112.304	0.01097
	20.1316	0.01416	27.7909	0.012	45.8115	0.01166	62.69	0.01162	78.6885	0.01143	94.4294	0.01115			20.132	0.01321	105.687	0.0115	109.127	0.01121	111.064	0.01107	112.326	0.01099
	20.1554	0.01418	27.8123	0.01199	45.8326	0.01162	62.7105	0.0116	78.7104	0.0115	94.4526	0.01111			20.1553	0.01323	105.709	0.01152	109.148	0.01121	111.087	0.01111	112.348	0.01099
	20.1774	0.01418	27.8351	0.012	45.8545	0.0117	62.7334	0.01166	78.7336	0.0115	94.476	0.01113			20.1761	0.01327	105.732	0.01152	109.172	0.01125	111.108	0.01113	112.37	0.01103
	20.2009	0.01418	27.8561	0.01205	45.8786	0.01168	62.7552	0.01162	78.7559	0.01152	94.4972	0.01109			20.1993	0.01325	105.753	0.01152	109.194	0.01125	111.131	0.01113	112.392	0.01099
	20.2211	0.01422	27.8795	0.01203	45.9016	0.01168	62.7779	0.01168	78.7779	0.0115	94.5194	0.01117			20.2194	0.01327	105.775	0.01156	109.217	0.01123	111.152	0.01113	112.415	0.01103
	20.2431	0.01422	27.9004	0.01205	45.9231	0.01166	62.799	0.01164	78.7996	0.01154	94.5415	0.01113			20.2435	0.01333	105.797	0.01156	109.238	0.01125	111.177	0.01115	112.438	0.01099
	20.2651	0.01424	27.9238	0.01207	45.9451	0.01172	62.8218	0.01168	78.8221	0.0115	94.5639	0.01117			20.2656	0.01329	105.821	0.01158	109.26	0.01127	111.198	0.01113	112.459	0.01105
	20.2885	0.01424	27.9454	0.01207	45.9666	0.0117	62.8434	0.01166	78.8439	0.01152	94.5849	0.01115			20.2892	0.01329	105.843	0.01158	109.281	0.01129	111.221	0.01115	112.481	0.01103
	20.3099	0.01424	27.9677	0.01207	45.9889	0.01172	62.8668	0.01172	78.8658	0.01152	94.6077	0.01119			20.3094	0.01333	105.866	0.01158	109.306	0.01129	111.242	0.01113	112.504	0.01105
	20.3329	0.01426	27.9883	0.01209	46.0114	0.01168	62.8888	0.01166	78.8875	0.01156	94.6298	0.01117			20.332	0.01335	105.886	0.0116	109.327	0.01127	111.265	0.01115	112.526	0.01105
	20.3544	0.0143	28.0124	0.01211	46.0337	0.01174	62.9113	0.01172	78.9103	0.01152	94.6526	0.01121			20.3537	0.01335	105.91	0.0116	109.35	0.01131	111.285	0.01115	112.549	0.01107
	20.377	0.0143	28.0344	0.01211	46.0563	0.01174	62.9335	0.0117	78.9328	0.01156	94.6742	0.01117			20.3774	0.01333	105.931	0.0116	109.371	0.01133	111.309	0.01115	112.571	0.01105
	20.3979	0.01435	28.0577	0.01209	46.0779	0.01176	62.9559	0.0117	78.9557	0.01156	94.6965	0.01123			20.3986	0.01335	105.954	0.01162	109.394	0.01133	111.331	0.01119	112.592	0.01107
	20.4219	0.0143	28.0782	0.01213	46.0996	0.01174	62.977	0.01168	78.9772	0.0116	94.7181	0.01121			20.422	0.01341	105.977	0.01162	109.415	0.01133	111.355	0.01121	112.614	0.01107
	20.4433	0.0143	28.1017	0.01213	46.1223	0.0118	62.9988	0.01176	79.0001	0.01158	94.7412	0.01121			20.4433	0.01339	106	0.01162	109.438	0.01133	111.376	0.01117	112.636	0.01111
	20.4659	0.01435	28.1229	0.01215	46.145	0.01176	63.0221	0.01174	79.0216	0.0116	94.7638	0.01121			20.4658	0.01341	106.02	0.01162	109.46	0.01133	111.398	0.01123	112.659	0.01109
	20.4865	0.01436	28.1456	0.01217	46.1667	0.0118	63.0453	0.01176	79.0435	0.0116	94.7864	0.01127			20.4862	0.01347	106.042	0.01168	109.483	0.01135	111.419	0.01123	112.681	0.01111
	20.5101	0.01439	28.1666	0.01219	46.1882	0.0118	63.0673	0.01174	79.0651	0.01164	94.8084	0.01127			20.5105	0.01345	106.064	0.01166	109.503	0.01135	111.443	0.01125	112.703	0.01111
	20.5322	0.01441	28.1899	0.01219	46.2102	0.01184	63.0884	0.0118	79.0889	0.01162	94.8313	0.01129			20.5314	0.01343	106.087	0.01166	109.527	0.01137	111.465	0.01123	112.724	0.01115
	20.5561	0.01441	28.2119	0.01221	46.2337	0.01182	63.1102	0.01178	79.1114	0.01166	94.8525	0.01125			20.5549	0.01347	106.109	0.01166	109.549	0.01137	111.487	0.01127	112.748	0.01113
	20.5772	0.01441	28.2351	0.01221	46.2566	0.01182	63.1333	0.01182	79.1337	0.0116	94.8744	0.01131			20.5749	0.01347	106.132	0.01168	109.573	0.01137	111.509	0.01127	112.771	0.01115
	20.5997	0.01443	28.2551	0.01223	46.279	0.0118	63.1558	0.01178	79.1547	0.01164	94.8969	0.01127			20.5992	0.01351	106.152	0.0117	109.594	0.01137	111.532	0.01127	112.795	0.01113
	20.6214	0.01443	28.278	0.01227	46.3004	0.01186	63.1774	0.01184	79.1774	0.01164	94.9187	0.01129			20.6209	0.01349	106.176	0.0117	109.616	0.0114	111.552	0.01127	112.815	0.01115
	20.6437	0.01445	28.3001	0.01225	46.3227	0.01184	63.1997	0.01182	79.1994	0.01168	94.9406	0.01127			20.6451	0.01349	106.197	0.0117	109.638	0.01142	111.576	0.01131	112.838	0.01119
	20.6646	0.01445	28.3239	0.01225	46.3451	0.01188	63.2222	0.01184	79.2221	0.01168	94.9629	0.01133			20.6653	0.01351	106.22	0.01176	109.661	0.0114	111.598	0.01129	112.859	0.01115
	20.6879	0.01447	28.3451	0.01223	46.3665	0.01186	63.2442	0.0118	79.2436	0.0117	94.9848	0.01129			20.6889	0.01351	106.242	0.01172	109.681	0.01142	111.621	0.01131	112.881	0.01117
	20.7096	0.01449	28.3679	0.01229	46.3884	0.0119	63.2659	0.01186	79.2665	0.01168	95.0081	0.01133			20.7101	0.01353	106.265	0.01174	109.705	0.01143	111.641	0.01129	112.901	0.01127
	20.733	0.01453	28.3905	0.01227	46.4108	0.01188	63.2885	0.01182	79.2884	0.01172	95.0304	0.01131			20.7324	0.01355	106.286	0.01174	109.726	0.01146	111.665	0.01133	112.926	0.01119
	20.7537	0.01453	28.4135	0.01229	46.4338	0.01192	63.3108	0.01188	79.3106	0.01168	95.0529	0.0114			20.7525	0.01355	106.309	0.01178	109.75	0.01148	111.687	0.01129	112.948	0.01121
	20.7765	0.01455	28.4341	0.01233	46.456	0.01186	63.3329	0.01184	79.3318	0.01172	95.0751	0.01133			20.7764	0.01355	106.331	0.01176	109.77	0.01146	111.711	0.01133	112.97	0.01123
	20.7978	0.01455	28.4574	0.01231	46.4765	0.01194	63.3545	0.0119	79.3546	0.01172	95.0971	0.01135			20.7981	0.01357	106.355	0.01178	109.793	0.0115	111.732	0.01131	112.991	0.01123
	20.8215	0.01457	28.4783	0.01233	46.4997	0.01194	63.3776	0.0119	79.3767	0.01172	95.1182	0.01137			20.8218	0.01359	106.376	0.01176	109.815	0.01146	111.754	0.01137	113.014	0.01121
	20.8429	0.01457	28.5012	0.01233	46.522	0.01196	63.4004	0.01192	79.3993	0.01172	95.1404	0.01142			20.8425	0.01361	106.398	0.01178	109.839	0.0115	111.776	0.01135	113.036	0.01127
	20.866	0.01459	28.5225	0.01233	46.545	0.01192	63.4238	0.01188	79.421	0.01176	95.1635	0.01137			20.8649	0.01365	106.42	0.01178	109.86	0.01148	111.798	0.01137	113.06	0.01127
	20.8883	0.01461	28.5453	0.01237	46.5665	0.01199	63.4452	0.01194	79.4435	0.01176	95.1871	0.0114			20.8866	0.01365	106.442	0.0118	109.883	0.01152	111.819	0.01137	113.081	0.01127
	20.9119	0.01459	28.5664	0.01237	46.59	0.01199	63.4671	0.01188	79.4667	0.01178	95.2079	0.01137			20.9107	0.01363	106.463	0.01178	109.905	0.01154	111.842	0.0114	113.104	0.01129
	20.9323	0.01461	28.5902	0.01237	46.6119	0.01194	63.4892	0.01186	79.49	0.01176	95.2296	0.01146			20.9321	0.01363	106.486	0.01186	109.928	0.01152	111.864	0.01133	113.127	0.01129
	20.9552	0.01465	28.6121	0.01237	46.6339	0.01194	63.5096	0.01199	79.511	0.01178	95.252	0.01142			20.9551	0.01367	106.508	0.01182	109.949	0.0115	111.887	0.0114	113.149	0.01129
	20.9771	0.01463	28.6351	0.01239	46.6554	0.01205	63.5325	0.012	79.5333	0.0118	95.2747	0.01143			20.977	0.01367	106.532	0.01182	109.972	0.01154	111.909	0.01135	113.17	0.01133
	20.9994	0.01469	28.6563	0.01237	46.6789	0.01199	63.5551	0.01194	79.5554	0.0118	95.2972	0.0114			20.9998	0.01371	106.553	0.01182	109.993	0.01156	111.93	0.01146	113.193	0.01129
	21.0199	0.01469	28.679	0.01239	46.6999	0.01203	63.5772	0.01199	79.5769	0.01178	95.3195	0.01143			21.0205	0.01369	106.575	0.01184	110.016	0.01158	111.952	0.01143	113.213	0.01133
	21.0435	0.01471	28.7	0.01241	46.7224	0.01203	63.6	0.01194	79.5986	0.01182	95.3413	0.01143			21.0434	0.01371	106.597	0.01184	110.037	0.01158	111.976	0.01143	113.237	0.01133
	21.0647	0.01469	28.7236	0.01243	46.7435	0.01205	63.621	0.012	79.6215	0.0118	95.3633	0.01148			21.0648	0.01369	106.621	0.01184	110.06	0.0116	111.998	0.0114	113.258	0.01135
	21.0886	0.01473	28.7455	0.01243	46.7663	0.012	63.6435	0.01199	79.6439	0.01182	95.3851	0.01146			21.0876	0.01373	106.643	0.01184	110.082	0.01156	112.02	0.01146	113.281	0.01133
	21.1098	0.01469	28.7696	0.01245	46.7882	0.01205	63.6659	0.012	79.6667	0.01182	95.4074	0.0115			21.1087	0.01376	106.665	0.01192	110.105	0.01158	112.043	0.01143	113.303	0.01137
	21.1325	0.01473	28.7897	0.01245	46.8122	0.01203	63.6889	0.01196	79.6873	0.01184	95.4301	0.01146			21.1318	0.01378	106.688	0.01188	110.127	0.01158	112.066	0.01146	113.326	0.01135
	21.1546	0.01475	28.8118	0.01249	46.8333	0.01205	63.7112	0.01203	79.7096	0.01188	95.4523	0.0115			21.1533	0.01378	106.71	0.0119	110.15	0.01162	112.087	0.01143	113.348	0.01135
	21.1771	0.01477	28.8329	0.01249	46.8563	0.01207	63.7337	0.01203	79.7322	0.01186	95.474	0.01146			21.1773	0.0138	106.731	0.01192	110.171	0.01162	112.109	0.0115	113.371	0.01137
	21.1979	0.01475	28.8573	0.01251	46.8777	0.01209	63.7562	0.01205	79.7558	0.01186	95.4954	0.01154			21.199	0.01378	106.754	0.01194	110.195	0.01164	112.131	0.01148	113.392	0.0114
	21.2213	0.01481	28.8786	0.01249	46.9	0.01205	63.7777	0.012	79.7776	0.01188	95.5194	0.01152			21.2216	0.01382	106.776	0.0119	110.215	0.01164	112.153	0.01152	113.414	0.01137
	21.244	0.01481	28.9015	0.01253	46.9213	0.01213	63.7998	0.01207	79.8002	0.01188	95.5423	0.01152			21.243	0.01382	106.799	0.01192	110.238	0.01168	112.175	0.0115	113.436	0.0114
	21.2674	0.01479	28.9224	0.01253	46.9454	0.01211	63.8223	0.01209	79.8226	0.01188	95.5646	0.0115			21.2657	0.01382	106.819	0.01192	110.26	0.01164	112.197	0.01154	113.459	0.01142
	21.2881	0.01481	28.9458	0.01256	46.9668	0.01213	63.8444	0.01207	79.8447	0.01188	95.5861	0.01154			21.2865	0.01382	106.842	0.01199	110.284	0.01166	112.219	0.01154	113.482	0.01142
	21.31	0.01486	28.9664	0.01256	46.9902	0.01213	63.8667	0.01207	79.8655	0.01192	95.6083	0.01152			21.3099	0.0139	106.863	0.01194	110.305	0.01166	112.243	0.01154	113.505	0.01142
	21.3314	0.01483	28.99	0.01256	47.0109	0.01213	63.8877	0.01211	79.8885	0.01192	95.6297	0.01156			21.3326	0.01388	106.888	0.01199	110.327	0.0117	112.265	0.0115	113.525	0.01143
	21.355	0.01487	29.0121	0.01251	47.0335	0.01213	63.9102	0.01209	79.9104	0.01192	95.652	0.01154			21.3558	0.01388	106.909	0.01194	110.349	0.01168	112.287	0.01158	113.548	0.01146
	21.3769	0.01487	29.0342	0.01264	47.055	0.01217	63.9328	0.01213	79.9327	0.01194	95.6733	0.0116			21.3763	0.0139	106.932	0.01199	110.372	0.0117	112.309	0.01154	113.57	0.01146
	21.3997	0.01492	29.0554	0.0126	47.0787	0.01217	63.9561	0.01211	79.954	0.01199	95.6963	0.01158			21.3985	0.01392	106.953	0.01196	110.394	0.0117	112.332	0.01156	113.594	0.01146
	21.4207	0.01489	29.0789	0.01264	47.0998	0.01217	63.9776	0.01213	79.977	0.01199	95.7189	0.01162			21.42	0.01392	106.976	0.012	110.416	0.01172	112.352	0.01156	113.614	0.01143
	21.4438	0.01493	29.1012	0.01262	47.1226	0.01215	64	0.01211	79.9987	0.012	95.7417	0.01156			21.4438	0.01394	106.997	0.01199	110.438	0.0117	112.375	0.01162	113.637	0.01148
	21.4649	0.01493	29.1246	0.01264	47.1436	0.01219	64.0219	0.01215	80.0221	0.01196	95.7621	0.01162			21.4654	0.01392	107.02	0.01205	110.461	0.0117	112.397	0.0116	113.659	0.01148
	21.4881	0.01496	29.1454	0.01262	47.1671	0.01219	64.044	0.01211	80.0436	0.01199	95.7846	0.01162			21.4879	0.01398	107.043	0.012	110.481	0.0117	112.421	0.01162	113.682	0.01148
	21.5095	0.01496	29.1681	0.01264	47.1883	0.01223	64.0652	0.01219	80.0668	0.012	95.8076	0.01164			21.5094	0.01396	107.066	0.01205	110.505	0.01178	112.443	0.01156	113.702	0.0115
	21.5333	0.015	29.1898	0.01264	47.2118	0.01223	64.0889	0.01215	80.0884	0.01203	95.8305	0.01162			21.5322	0.01398	107.087	0.012	110.526	0.01174	112.464	0.01164	113.726	0.0115
	21.554	0.01496	29.2123	0.01268	47.2333	0.01221	64.1111	0.01219	80.1103	0.01199	95.8521	0.01166			21.5533	0.01398	107.109	0.01205	110.549	0.0118	112.486	0.01162	113.747	0.0115
	21.5764	0.01502	29.2333	0.01266	47.2555	0.01219	64.1341	0.01217	80.1314	0.01203	95.8753	0.01162			21.5765	0.01402	107.131	0.01205	110.57	0.01176	112.509	0.01164	113.771	0.0115
	21.5984	0.01502	29.2573	0.0127	47.2764	0.01225	64.155	0.01221	80.1551	0.01205	95.8972	0.01166			21.5982	0.014	107.154	0.01211	110.594	0.0118	112.531	0.0116	113.791	0.01152
	21.6228	0.01502	29.2786	0.01268	47.3005	0.01227	64.1775	0.01221	80.1778	0.01203	95.9196	0.01164			21.621	0.01404	107.176	0.01205	110.616	0.01176	112.554	0.01164	113.815	0.01154
	21.644	0.015	29.3014	0.01274	47.3224	0.01227	64.1999	0.01225	80.201	0.01205	95.9408	0.01168			21.642	0.014	107.198	0.01207	110.64	0.01176	112.576	0.01162	113.837	0.01152
	21.6661	0.01506	29.3225	0.01272	47.3459	0.01225	64.2229	0.01219	80.2216	0.01205	95.9638	0.01166			21.665	0.01408	107.22	0.01209	110.661	0.01176	112.597	0.01166	113.861	0.01154
	21.6881	0.01504	29.3445	0.01278	47.3674	0.01229	64.2438	0.01221	80.2439	0.01207	95.9849	0.0117			21.6875	0.01402	107.243	0.01211	110.684	0.01182	112.62	0.01166	113.881	0.01156
	21.7109	0.01506	29.3666	0.01276	47.3901	0.01229	64.2665	0.01223	80.2653	0.01211	96.0075	0.01168			21.7116	0.01408	107.263	0.01207	110.704	0.01182	112.642	0.01172	113.905	0.01156
	21.7319	0.01508	29.3901	0.01274	47.4111	0.01231	64.2883	0.01227	80.2892	0.01209	96.0289	0.01172			21.733	0.01408	107.286	0.01215	110.727	0.01182	112.664	0.01166	113.926	0.01158
	21.7546	0.01512	29.4117	0.01274	47.4332	0.01229	64.311	0.01227	80.3106	0.01209	96.0516	0.0117			21.755	0.0141	107.308	0.01211	110.748	0.0118	112.687	0.0117	113.949	0.0116
	21.7761	0.0151	29.4347	0.01278	47.4543	0.01233	64.3321	0.01231	80.333	0.01211	96.0741	0.01174			21.7763	0.0141	107.331	0.01215	110.771	0.01186	112.708	0.01166	113.968	0.0116
	21.7998	0.01514	29.457	0.01276	47.478	0.01231	64.3556	0.01227	80.3544	0.01213	96.0973	0.0117			21.7991	0.01414	107.352	0.01211	110.793	0.01182	112.73	0.01174	113.992	0.01162
	21.8207	0.01512	29.4799	0.0128	47.4995	0.01233	64.3773	0.01229	80.3775	0.01211	96.1188	0.01174			21.8197	0.01412	107.375	0.01219	110.816	0.01186	112.753	0.01172	114.014	0.01162
	21.8425	0.01518	29.5009	0.01276	47.5232	0.01233	64.3998	0.01227	80.3985	0.01213	96.1414	0.01172			21.8429	0.01418	107.398	0.01217	110.837	0.01184	112.777	0.01174	114.038	0.01162
	21.8647	0.01516	29.5235	0.01282	47.543	0.01235	64.4205	0.01233	80.4216	0.01213	96.1634	0.01176			21.8644	0.01416	107.422	0.01217	110.859	0.0119	112.799	0.0117	114.058	0.01162
	21.8881	0.0152	29.5453	0.0128	47.5665	0.01237	64.444	0.01231	80.4436	0.01213	96.1854	0.01172			21.8878	0.01418	107.443	0.01215	110.881	0.01186	112.82	0.01174	114.081	0.01166
	21.9102	0.01516	29.5681	0.01284	47.5879	0.01235	64.466	0.01231	80.4663	0.01215	96.2061	0.01176			21.9093	0.01412	107.466	0.01221	110.905	0.0119	112.842	0.01174	114.102	0.01164
	21.9327	0.01522	29.5886	0.01282	47.6113	0.01237	64.4901	0.01229	80.4869	0.01217	96.23	0.01176			21.9313	0.0142	107.487	0.01219	110.927	0.01186	112.865	0.01176	114.127	0.01162
	21.955	0.01522	29.6116	0.01288	47.6333	0.01237	64.511	0.01235	80.5102	0.01219	96.2522	0.0118			21.9529	0.0142	107.509	0.01223	110.95	0.0119	112.885	0.01176	114.148	0.01166
	21.9781	0.01524	29.6334	0.01284	47.6563	0.01239	64.5338	0.01235	80.5325	0.01215	96.2759	0.01178			21.9769	0.01422	107.531	0.01219	110.972	0.01188	112.908	0.0118	114.171	0.0117
	21.9991	0.01522	29.657	0.01288	47.6782	0.01239	64.5552	0.01237	80.5569	0.01217	96.2961	0.01182			21.9982	0.0142	107.553	0.01223	110.994	0.0119	112.931	0.01176	114.192	0.01168
	22.0212	0.01528	29.6782	0.01286	47.7013	0.01239	64.5771	0.01235	80.5775	0.01223	96.3189	0.0118			22.0213	0.01429	107.575	0.01221	111.016	0.01188	112.953	0.0118	114.216	0.01168
	22.0438	0.01526	29.7011	0.0129	47.7215	0.01243	64.5981	0.01237	80.6003	0.01221	96.3405	0.01182			22.0437	0.01422	107.598	0.01225	111.038	0.01199	112.975	0.01178	114.237	0.0117
	22.0661	0.01528	29.7234	0.0129	47.7449	0.01243	64.6216	0.01237	80.6216	0.01219	96.3644	0.0118			22.0665	0.01426	107.62	0.01221	111.061	0.01192	112.997	0.01182	114.26	0.01172
	22.0869	0.01526	29.7456	0.01292	47.7668	0.01243	64.644	0.01241	80.644	0.01221	96.3856	0.01182			22.0873	0.01426	107.642	0.01229	111.083	0.01196	113.019	0.0118	114.281	0.01172
	22.1094	0.01534	29.7662	0.01292	47.7894	0.01243	64.6667	0.01237	80.6651	0.01223	96.4079	0.0118			22.1103	0.01429	107.664	0.01225	111.104	0.01196	113.044	0.01178	114.304	0.01174
	22.1313	0.01534	29.7899	0.01294	47.8097	0.01247	64.6876	0.01241	80.6877	0.01223	96.4292	0.01186			22.1318	0.01426	107.687	0.01229	111.126	0.01199	113.064	0.01186	114.325	0.01174
	22.1552	0.01534	29.8118	0.01292	47.8326	0.01249	64.7101	0.01241	80.7099	0.01221	96.4525	0.01182			22.1539	0.01433	107.709	0.01225	111.148	0.01194	113.087	0.01186	114.347	0.01174
	22.1766	0.0153	29.8359	0.01298	47.8546	0.01245	64.7328	0.01245	80.7332	0.01223	96.4734	0.01186			22.1758	0.0143	107.732	0.01229	111.172	0.01199	113.11	0.01182	114.369	0.01174
	22.1994	0.01536	29.8569	0.01292	47.8784	0.01247	64.7563	0.01243	80.7539	0.01225	96.4965	0.01186			22.1981	0.01436	107.754	0.01227	111.194	0.01196	113.132	0.01186	114.393	0.01174
	22.221	0.01534	29.8786	0.01298	47.8993	0.01249	64.7772	0.01243	80.7765	0.01229	96.5182	0.01188			22.2198	0.01435	107.776	0.01231	111.216	0.01205	113.153	0.01186	114.415	0.01174
	22.2441	0.0154	29.8998	0.01298	47.923	0.01249	64.8006	0.01243	80.7978	0.01229	96.5414	0.01186			22.2439	0.01436	107.798	0.01227	111.238	0.012	113.176	0.01192	114.438	0.01178
	22.2649	0.01536	29.9236	0.01302	47.945	0.01251	64.8223	0.01245	80.8219	0.01229	96.5618	0.0119			22.2654	0.01435	107.82	0.01235	111.261	0.012	113.198	0.01186	114.459	0.01176
	22.2878	0.01542	29.9452	0.01296	47.9669	0.01249	64.8452	0.01245	80.8438	0.01227	96.5859	0.0119			22.2881	0.01439	107.843	0.01231	111.281	0.012	113.219	0.01188	114.481	0.01178
	22.3098	0.0154	29.9681	0.013	47.9871	0.01253	64.8657	0.01249	80.8666	0.01231	96.6074	0.01194			22.3098	0.01435	107.864	0.01233	111.304	0.01207	113.241	0.01188	114.502	0.01178
	22.3339	0.01542	29.9893	0.013	48.0114	0.01253	64.8889	0.01249	80.8884	0.01229	96.6318	0.01192			22.3325	0.01441	107.886	0.01233	111.328	0.012	113.264	0.01192	114.525	0.01182
	22.3548	0.01542	30.0128	0.01304	48.034	0.01253	64.9108	0.01249	80.9116	0.01229	96.653	0.01192			22.353	0.01439	107.909	0.01237	111.351	0.01203	113.286	0.01188	114.548	0.0118
	22.3767	0.01549	30.0333	0.013	48.0569	0.01256	64.9333	0.01247	80.9323	0.01231	96.6756	0.01192			22.3761	0.01447	107.931	0.01235	111.372	0.01205	113.309	0.01194	114.572	0.0118
	22.3983	0.01544	30.0564	0.01308	48.0771	0.01256	64.9536	0.01249	80.9561	0.01233	96.6964	0.01196			22.3989	0.01443	107.954	0.01239	111.393	0.01211	113.332	0.0119	114.592	0.01182
	22.4212	0.01549	30.0782	0.01306	48.1002	0.01257	64.9769	0.01251	80.9769	0.01233	96.7187	0.01194			22.4222	0.01445	107.976	0.01235	111.415	0.01207	113.354	0.01196	114.614	0.01186
	22.4433	0.01544	30.1017	0.01308	48.1213	0.0126	64.9991	0.01253	80.9994	0.01235	96.7396	0.012			22.4435	0.01443	107.998	0.01239	111.439	0.01209	113.376	0.01192	114.636	0.01186
	22.4656	0.01555	30.1221	0.01304	48.1456	0.01262	65.0226	0.01251	81.0207	0.01237	96.7634	0.01199			22.4651	0.01449	108.021	0.01237	111.461	0.01207	113.398	0.01196	114.66	0.0119
	22.4878	0.01553	30.1453	0.01314	48.1662	0.0126	65.044	0.01256	81.0438	0.01241	96.7848	0.012			22.487	0.01447	108.043	0.01241	111.483	0.01211	113.42	0.01196	114.681	0.01184
	22.5103	0.01555	30.1676	0.0131	48.1891	0.01262	65.0674	0.01256	81.0657	0.01239	96.8084	0.01196			22.5099	0.01451	108.064	0.01237	111.504	0.01209	113.441	0.012	114.704	0.01186
	22.5318	0.01555	30.191	0.01313	48.2104	0.0126	65.0883	0.01257	81.0896	0.01235	96.8283	0.01199			22.5325	0.01445	108.086	0.01245	111.527	0.01213	113.465	0.01199	114.725	0.01186
	22.5542	0.01559	30.2121	0.01313	48.2331	0.01264	65.1113	0.01257	81.11	0.01237	96.8516	0.012			22.5544	0.01455	108.109	0.01243	111.548	0.01209	113.487	0.012	114.749	0.01188
	22.5768	0.01555	30.2351	0.01313	48.2544	0.01264	65.1318	0.01257	81.1335	0.01241	96.8736	0.012			22.5763	0.01451	108.132	0.01245	111.571	0.01215	113.51	0.01196	114.77	0.01184
	22.5994	0.01563	30.2568	0.01313	48.278	0.01266	65.1555	0.01257	81.1543	0.01237	96.8978	0.012			22.5988	0.01455	108.154	0.01241	111.593	0.01211	113.53	0.01203	114.792	0.0119
	22.6208	0.01557	30.2789	0.01316	48.2998	0.01266	65.1774	0.01257	81.1776	0.01241	96.9192	0.01203			22.6205	0.01455	108.175	0.01249	111.617	0.01215	113.553	0.012	114.814	0.0119
	22.6428	0.01565	30.3	0.01314	48.3226	0.01264	65.2025	0.01249	81.198	0.01243	96.9419	0.01203			22.6428	0.01457	108.198	0.01245	111.637	0.01213	113.575	0.01203	114.837	0.01192
	22.6656	0.01563	30.3228	0.01321	48.3433	0.01268	65.2212	0.01272	81.2213	0.01245	96.9635	0.01205			22.6654	0.01455	108.22	0.01249	111.66	0.01221	113.599	0.012	114.858	0.01188
	22.6887	0.01567	30.3449	0.01316	48.3662	0.0127	65.244	0.01264	81.2436	0.01243	96.9865	0.01205			22.6876	0.01459	108.243	0.01245	111.683	0.01217	113.62	0.01203	114.881	0.01196
	22.7105	0.01561	30.3677	0.01319	48.3885	0.01268	65.2653	0.01264	81.2678	0.01245	97.0075	0.01207			22.7085	0.01457	108.265	0.01249	111.706	0.01219	113.642	0.01205	114.903	0.01194
	22.7327	0.01567	30.3895	0.01316	48.4124	0.01268	65.2893	0.01266	81.2878	0.01243	97.0307	0.01209			22.7316	0.01465	108.287	0.01249	111.728	0.01217	113.664	0.01205	114.928	0.01192
	22.7546	0.01565	30.4109	0.01325	48.4337	0.01268	65.311	0.01264	81.3103	0.01245	97.0516	0.01209			22.7538	0.01461	108.309	0.01251	111.75	0.01221	113.687	0.01205	114.948	0.0119
	22.777	0.01569	30.4331	0.01321	48.4565	0.01274	65.3339	0.01264	81.3317	0.01247	97.0742	0.01211			22.7779	0.01465	108.331	0.01249	111.772	0.01217	113.708	0.01211	114.971	0.01196
	22.7984	0.01567	30.4562	0.01327	48.478	0.01276	65.3549	0.01264	81.356	0.01251	97.0954	0.01209			22.7996	0.01463	108.353	0.01256	111.794	0.01221	113.731	0.01207	114.992	0.01196
	22.8214	0.01573	30.4787	0.01323	48.4999	0.01274	65.3774	0.01264	81.3773	0.01249	97.1184	0.01211			22.8214	0.01467	108.376	0.01253	111.815	0.01219	113.753	0.01207	115.015	0.01199
	22.8434	0.01571	30.501	0.01329	48.5211	0.01274	65.3982	0.01268	81.4	0.01249	97.1399	0.01211			22.8432	0.01465	108.398	0.01253	111.837	0.01225	113.775	0.01205	115.036	0.01199
	22.8659	0.01575	30.5235	0.01327	48.5442	0.01278	65.4223	0.01268	81.4208	0.01249	97.1637	0.01211			22.8658	0.01471	108.42	0.01251	111.86	0.01223	113.796	0.01213	115.059	0.01203
	22.8879	0.01577	30.5463	0.01329	48.5659	0.01276	65.4438	0.0127	81.4442	0.01251	97.1853	0.01211			22.8866	0.01465	108.441	0.01257	111.883	0.01227	113.82	0.01211	115.081	0.01199
	22.9093	0.01583	30.568	0.01327	48.5895	0.01276	65.4668	0.01268	81.4648	0.01247	97.2085	0.01211			22.9088	0.01473	108.464	0.01256	111.905	0.01221	113.843	0.01211	115.104	0.012
	22.9312	0.01579	30.59	0.01333	48.6102	0.01274	65.4875	0.0127	81.4883	0.01253	97.2298	0.01213			22.9311	0.01469	108.487	0.0126	111.926	0.01229	113.865	0.01207	115.125	0.01199
	22.9543	0.01581	30.6121	0.01329	48.6328	0.0128	65.5108	0.01272	81.5102	0.01251	97.2527	0.01215			22.954	0.01473	108.51	0.01253	111.948	0.01227	113.887	0.01213	115.147	0.01205
	22.977	0.01579	30.6341	0.01331	48.6545	0.0128	65.5331	0.0127	81.533	0.01253	97.2729	0.01217			22.9764	0.01471	108.532	0.0126	111.971	0.01227	113.909	0.01215	115.169	0.01203
	22.999	0.01581	30.6558	0.01329	48.6782	0.0128	65.5566	0.0127	81.5535	0.01253	97.2966	0.01219			22.9975	0.01477	108.554	0.01257	111.994	0.01223	113.931	0.01215	115.193	0.01207
	23.0216	0.01581	30.6775	0.01337	48.6993	0.0128	65.5783	0.01272	81.5768	0.0126	97.3188	0.01217			23.02	0.01473	108.576	0.0126	112.016	0.01229	113.953	0.01211	115.215	0.01203
	23.0447	0.01585	30.6998	0.01337	48.7221	0.01286	65.6008	0.01274	81.5991	0.01256	97.3428	0.01215			23.0434	0.01479	108.597	0.0126	112.039	0.01229	113.974	0.01217	115.237	0.01207
	23.0654	0.01583	30.7233	0.01335	48.7442	0.01282	65.6216	0.01274	81.6233	0.0126	97.3631	0.01217			23.0656	0.01477	108.619	0.01264	112.061	0.01231	113.997	0.01215	115.259	0.01207
	23.0878	0.01591	30.7455	0.01335	48.7675	0.01282	65.6445	0.01276	81.6441	0.01256	97.3852	0.01219			23.0881	0.01481	108.642	0.01264	112.082	0.01227	114.019	0.01221	115.283	0.01209
	23.1107	0.01585	30.7681	0.01339	48.7884	0.01286	65.6651	0.01278	81.667	0.01257	97.4067	0.01221			23.1106	0.01481	108.665	0.01264	112.105	0.01235	114.043	0.01217	115.303	0.01207
	23.1328	0.01591	30.7896	0.01335	48.8114	0.01288	65.6881	0.01278	81.688	0.01257	97.4312	0.01221			23.1329	0.01483	108.687	0.01262	112.127	0.01231	114.063	0.01219	115.326	0.01213
	23.1543	0.01589	30.8123	0.01341	48.8331	0.01284	65.7099	0.01278	81.7107	0.0126	97.452	0.01221			23.1544	0.01479	108.707	0.01266	112.149	0.01235	114.086	0.01219	115.347	0.01209
	23.1762	0.01593	30.8334	0.01341	48.856	0.01288	65.7339	0.0128	81.731	0.0126	97.4749	0.01223			23.1761	0.01486	108.73	0.01266	112.171	0.01233	114.108	0.01221	115.37	0.01213
	23.1979	0.01591	30.856	0.01345	48.8768	0.01288	65.7541	0.0128	81.7545	0.01264	97.4956	0.01223			23.1987	0.01483	108.753	0.01268	112.193	0.01239	114.132	0.01219	115.391	0.01213
	23.2214	0.01599	30.8785	0.01341	48.8995	0.01288	65.7769	0.01284	81.7767	0.01262	97.5194	0.01223			23.2204	0.01489	108.776	0.01266	112.215	0.01235	114.153	0.01221	115.414	0.01213
	23.2439	0.01593	30.9017	0.01347	48.9212	0.0129	65.7981	0.01284	81.7999	0.01264	97.5395	0.01227			23.2426	0.01487	108.798	0.0127	112.238	0.01239	114.176	0.01223	115.436	0.01213
	23.2662	0.01599	30.9237	0.01343	48.9454	0.01292	65.8229	0.01284	81.821	0.01262	97.5631	0.01229			23.2641	0.01489	108.821	0.01268	112.261	0.01237	114.198	0.01225	115.46	0.01215
	23.2881	0.01599	30.9447	0.01349	48.9664	0.0129	65.8441	0.01282	81.8435	0.0127	97.5849	0.01225			23.2866	0.01489	108.843	0.01272	112.283	0.01239	114.221	0.01223	115.481	0.01211
	23.3101	0.01603	30.9666	0.01347	48.9894	0.01292	65.8668	0.01284	81.8651	0.01268	97.6078	0.01227			23.3097	0.01492	108.865	0.01268	112.305	0.01241	114.242	0.01227	115.504	0.01219
	23.332	0.01601	30.9898	0.01351	49.0112	0.0129	65.8884	0.01286	81.889	0.01266	97.6289	0.01229			23.3327	0.01487	108.886	0.01274	112.327	0.01241	114.265	0.01227	115.526	0.01215
	23.3544	0.01606	31.0122	0.01347	49.0334	0.01296	65.9118	0.01286	81.9103	0.01266	97.6523	0.01231			23.3542	0.01496	108.909	0.0127	112.349	0.01237	114.286	0.01229	115.548	0.01217
	23.3771	0.01603	31.0345	0.01351	49.0545	0.01296	65.9322	0.01286	81.9335	0.01272	97.6741	0.01231			23.3768	0.01493	108.931	0.01272	112.37	0.01245	114.309	0.01229	115.569	0.01217
	23.4	0.01606	31.0563	0.01351	49.0775	0.01298	65.9553	0.0129	81.9553	0.01268	97.6983	0.01231			23.3985	0.01498	108.953	0.01274	112.394	0.01241	114.33	0.01229	115.592	0.01221
	23.4219	0.01603	31.0789	0.01355	49.1001	0.01294	65.9769	0.01288	81.9786	0.01272	97.7193	0.01229			23.4205	0.01496	108.975	0.01276	112.417	0.01243	114.353	0.01227	115.615	0.01217
	23.4434	0.01609	31.1003	0.01351	49.1233	0.01296	66.0003	0.0129	81.9989	0.01268	97.7418	0.01233			23.4419	0.015	108.997	0.01274	112.439	0.01241	114.375	0.01231	115.638	0.01221
	23.465	0.01608	31.1226	0.01357	49.1443	0.01298	66.0208	0.01288	82.022	0.01272	97.7629	0.01233			23.4655	0.01498	109.019	0.01278	112.46	0.01249	114.398	0.01227	115.659	0.01215
	23.4879	0.01614	31.1458	0.01353	49.1665	0.013	66.0436	0.01292	82.0433	0.01272	97.786	0.01235			23.4883	0.01502	109.044	0.01274	112.482	0.01245	114.42	0.01231	115.681	0.01223
	23.51	0.01609	31.168	0.01359	49.1883	0.013	66.0651	0.01294	82.0663	0.01272	97.8063	0.01233			23.5109	0.015	109.064	0.01278	112.504	0.01247	114.443	0.01231	115.703	0.01221
	23.5322	0.01614	31.1895	0.01355	49.2115	0.01302	66.0891	0.01292	82.0872	0.01272	97.8298	0.01237			23.5318	0.01504	109.088	0.01278	112.527	0.01243	114.465	0.01233	115.726	0.01223
	23.555	0.01614	31.2109	0.01363	49.2335	0.013	66.1108	0.0129	82.11	0.01278	97.8518	0.01239			23.5537	0.01506	109.109	0.0128	112.55	0.01249	114.486	0.01233	115.748	0.01221
	23.5766	0.01618	31.2344	0.01363	49.2559	0.01302	66.1335	0.01294	82.1315	0.01274	97.8751	0.01237			23.5758	0.01508	109.131	0.01278	112.572	0.01245	114.507	0.01235	115.771	0.01225
	23.5985	0.01618	31.2572	0.01365	49.2774	0.01298	66.1548	0.01294	82.1552	0.01278	97.8954	0.01235			23.5991	0.01504	109.152	0.01284	112.594	0.01249	114.531	0.01233	115.792	0.01225
	23.6209	0.0162	31.2795	0.01359	49.3001	0.01306	66.1776	0.01296	82.1772	0.01274	97.9184	0.01239			23.6205	0.01508	109.176	0.01282	112.616	0.01249	114.553	0.01235	115.814	0.01225
	23.6435	0.01616	31.302	0.01361	49.3214	0.01304	66.1985	0.01296	82.1999	0.01278	97.9396	0.01239			23.6432	0.01506	109.198	0.01284	112.637	0.01251	114.577	0.01235	115.836	0.01225
	23.6658	0.01622	31.3239	0.01361	49.3444	0.0131	66.2217	0.013	82.2217	0.01276	97.9641	0.01239			23.6651	0.01512	109.221	0.0128	112.66	0.01251	114.597	0.01237	115.859	0.01231
	23.6876	0.0162	31.3453	0.01369	49.3666	0.01306	66.2435	0.01298	82.2439	0.01278	97.9851	0.01239			23.6874	0.01508	109.242	0.01284	112.682	0.01256	114.62	0.01241	115.881	0.01223
	23.7092	0.01628	31.3668	0.01363	49.389	0.01308	66.268	0.01298	82.2648	0.0128	98.0084	0.01241			23.7086	0.01512	109.264	0.01284	112.705	0.01249	114.642	0.01239	115.903	0.01229
	23.7321	0.01626	31.3895	0.01371	49.4102	0.01308	66.2884	0.01298	82.2881	0.01284	98.03	0.01239			23.7316	0.01514	109.286	0.01286	112.726	0.01257	114.665	0.01239	115.925	0.01227
	23.7551	0.01628	31.4124	0.01365	49.4326	0.01313	66.3108	0.01304	82.3106	0.01282	98.0533	0.01241			23.754	0.01516	109.31	0.01286	112.749	0.01256	114.686	0.01241	115.948	0.01231
	23.7778	0.01624	31.4339	0.01371	49.4554	0.0131	66.3319	0.01302	82.3338	0.01286	98.0738	0.01241			23.7759	0.01514	109.331	0.01288	112.772	0.01257	114.709	0.01239	115.97	0.01231
	23.7993	0.0163	31.4564	0.01369	49.479	0.01313	66.3559	0.013	82.3556	0.01278	98.097	0.01247			23.7972	0.01522	109.354	0.01286	112.796	0.01253	114.731	0.01243	115.994	0.01231
	23.8214	0.01626	31.4778	0.01371	49.4995	0.0131	66.3774	0.013	82.377	0.01286	98.1182	0.01245			23.8213	0.01518	109.375	0.0129	112.816	0.01257	114.754	0.01243	116.016	0.01229
	23.8435	0.01632	31.4996	0.01371	49.5218	0.01313	66.4003	0.01306	82.3985	0.01284	98.1411	0.01247			23.844	0.01522	109.398	0.01288	112.84	0.01251	114.774	0.01245	116.038	0.01233
	23.8653	0.01628	31.5224	0.01376	49.5444	0.0131	66.4211	0.01304	82.4219	0.01288	98.1625	0.01243			23.867	0.0152	109.419	0.0129	112.859	0.01268	114.797	0.01247	116.059	0.01233
	23.8875	0.01636	31.5451	0.01371	49.5669	0.01314	66.4446	0.01304	82.444	0.01284	98.1851	0.01243			23.8881	0.01524	109.442	0.01292	112.882	0.01256	114.82	0.01247	116.082	0.01235
	23.9102	0.01636	31.5672	0.01378	49.5875	0.01313	66.4652	0.01304	82.466	0.0129	98.2066	0.01249			23.9103	0.01522	109.464	0.01292	112.903	0.01262	114.843	0.01245	116.102	0.01233
	23.9321	0.01638	31.5903	0.01376	49.611	0.01319	66.4886	0.0131	82.488	0.01286	98.2305	0.01251			23.9315	0.01524	109.487	0.0129	112.927	0.0126	114.862	0.01249	116.125	0.01237
	23.9549	0.01638	31.6129	0.01376	49.6325	0.01316	66.51	0.01308	82.5103	0.01292	98.2521	0.01249			23.9539	0.01524	109.507	0.01294	112.948	0.01264	114.887	0.01249	116.147	0.01235
	23.976	0.0164	31.6344	0.01376	49.656	0.01321	66.5338	0.0131	82.5317	0.0129	98.2749	0.01251			23.9749	0.0153	109.531	0.01296	112.972	0.01262	114.909	0.01249	116.171	0.01239
	23.9981	0.01638	31.6566	0.01384	49.6768	0.01316	66.5539	0.01308	82.5539	0.01292	98.2967	0.01249			23.9984	0.01528	109.554	0.01294	112.992	0.01264	114.933	0.01249	116.192	0.01233
	24.0203	0.01646	31.679	0.01382	49.6993	0.01321	66.5768	0.01314	82.5766	0.01292	98.319	0.01253			24.0204	0.0153	109.577	0.01294	113.015	0.01264	114.953	0.01251	116.213	0.01241
	24.044	0.0164	31.6995	0.01382	49.7211	0.01321	66.5989	0.01313	82.5999	0.01294	98.3399	0.01251			24.0434	0.01526	109.598	0.013	113.037	0.01266	114.976	0.01251	116.236	0.01241
	24.0656	0.01644	31.7219	0.01384	49.7453	0.01325	66.6228	0.01314	82.6209	0.0129	98.3629	0.01257			24.0637	0.01532	109.621	0.01298	113.061	0.01262	114.997	0.01249	116.259	0.01243
	24.0886	0.01646	31.7446	0.01384	49.7667	0.01323	66.6445	0.0131	82.6425	0.01298	98.3854	0.01253			24.0871	0.01532	109.642	0.013	113.083	0.01264	115.02	0.01251	116.281	0.01241
	24.111	0.01648	31.7669	0.01382	49.7894	0.01327	66.667	0.01314	82.6657	0.01294	98.409	0.01256			24.1092	0.01536	109.664	0.01298	113.105	0.01268	115.04	0.01253	116.303	0.01245
	24.1331	0.01646	31.789	0.01386	49.8114	0.01325	66.6885	0.01314	82.6893	0.01296	98.4301	0.01253			24.1329	0.01532	109.685	0.013	113.127	0.01268	115.064	0.01256	116.326	0.01241
	24.1546	0.0165	31.8117	0.01384	49.8344	0.01327	66.7107	0.01319	82.7114	0.01294	98.4521	0.01257			24.1543	0.01536	109.709	0.01302	113.15	0.01264	115.086	0.01256	116.349	0.01245
	24.1774	0.01648	31.8342	0.01388	49.8553	0.01325	66.7322	0.01319	82.7333	0.01298	98.4735	0.01257			24.1775	0.01536	109.73	0.01304	113.171	0.01272	115.109	0.01256	116.37	0.01241
	24.1985	0.01652	31.8566	0.01386	49.878	0.01329	66.7554	0.01321	82.755	0.01296	98.497	0.0126			24.199	0.0154	109.754	0.01304	113.194	0.0127	115.129	0.0126	116.392	0.01249
	24.2216	0.01652	31.8783	0.01388	49.8995	0.01327	66.7766	0.01321	82.777	0.01298	98.5189	0.01257			24.2213	0.01536	109.774	0.01304	113.215	0.01272	115.153	0.01257	116.414	0.01243
	24.2421	0.01654	31.9008	0.01388	49.9221	0.01329	66.8005	0.01323	82.7985	0.01298	98.5415	0.01262			24.2424	0.01542	109.797	0.01306	113.238	0.01272	115.174	0.01257	116.437	0.01245
	24.2647	0.01659	31.9218	0.01394	49.9438	0.01329	66.8209	0.01319	82.8206	0.01302	98.5632	0.0126			24.2659	0.0154	109.819	0.01304	113.259	0.01272	115.199	0.01253	116.458	0.01247
	24.2866	0.0166	31.9457	0.0139	49.9658	0.01331	66.8434	0.01325	82.8431	0.013	98.5855	0.01264			24.2868	0.01542	109.843	0.013	113.281	0.01272	115.22	0.0126	116.481	0.01249
	24.3109	0.01654	31.9682	0.01392	49.9874	0.01331	66.8649	0.01323	82.8659	0.01304	98.6067	0.0126			24.3099	0.01544	109.864	0.01306	113.304	0.01276	115.243	0.01262	116.503	0.01247
	24.3317	0.01659	31.9911	0.01392	50.0112	0.01335	66.8894	0.01325	82.8885	0.01298	98.6295	0.01264			24.3307	0.01546	109.887	0.01306	113.328	0.01274	115.265	0.01262	116.526	0.01253
	24.3549	0.01659	32.0118	0.01398	50.0334	0.01331	66.9108	0.01321	82.9094	0.01304	98.6519	0.0126			24.354	0.01546	109.909	0.01308	113.349	0.01276	115.288	0.0126	116.548	0.01249
	24.3771	0.01662	32.0341	0.01396	50.0563	0.01335	66.9337	0.01327	82.9318	0.01304	98.6749	0.01264			24.3755	0.01549	109.932	0.01306	113.372	0.01274	115.308	0.01262	116.57	0.01256
	24.3985	0.0166	32.0562	0.01398	50.0777	0.01335	66.9557	0.01325	82.9545	0.01306	98.6953	0.01264			24.3994	0.01546	109.953	0.0131	113.394	0.01276	115.331	0.01264	116.593	0.01249
	24.4197	0.01666	32.079	0.01398	50.1	0.01337	66.9783	0.01329	82.9775	0.01302	98.7183	0.01268			24.4206	0.01553	109.976	0.0131	113.416	0.01274	115.352	0.01264	116.615	0.01253
	24.4439	0.01666	32.1009	0.014	50.121	0.01335	66.999	0.01325	82.9994	0.01308	98.7406	0.01268			24.4439	0.01551	109.997	0.01314	113.436	0.0128	115.375	0.01266	116.636	0.01253
	24.4665	0.01666	32.1234	0.01402	50.1444	0.01341	67.0224	0.01331	83.022	0.01306	98.7646	0.0127			24.4651	0.01555	110.02	0.01313	113.46	0.0128	115.396	0.01266	116.658	0.01257
	24.4894	0.01666	32.1452	0.01402	50.1663	0.01337	67.044	0.01325	83.0445	0.01308	98.7859	0.01268			24.4876	0.01553	110.041	0.01313	113.483	0.01278	115.419	0.01266	116.681	0.01256
	24.5094	0.01671	32.1674	0.01402	50.1899	0.01339	67.0668	0.01327	83.0664	0.01308	98.8087	0.01272			24.508	0.01557	110.064	0.01313	113.506	0.01276	115.441	0.01266	116.705	0.01256
	24.5316	0.01671	32.1889	0.01404	50.2112	0.01337	67.0874	0.01327	83.0883	0.01313	98.8298	0.0127			24.5322	0.01559	110.086	0.01316	113.526	0.0128	115.465	0.01268	116.726	0.01253
	24.5538	0.01675	32.2121	0.01402	50.2331	0.01341	67.1102	0.01331	83.1106	0.0131	98.8522	0.01272			24.5548	0.01559	110.11	0.01316	113.548	0.0128	115.486	0.01268	116.747	0.01262
	24.5771	0.01671	32.2338	0.01406	50.2544	0.01341	67.1318	0.01331	83.1321	0.01316	98.873	0.01272			24.578	0.01557	110.131	0.01316	113.571	0.01284	115.509	0.0127	116.769	0.0126
	24.5986	0.01675	32.2566	0.01406	50.2774	0.01347	67.1562	0.01335	83.1546	0.01313	98.8959	0.01276			24.5982	0.01561	110.154	0.01319	113.595	0.01282	115.531	0.01268	116.792	0.01264
	24.6209	0.01677	32.2771	0.0141	50.3003	0.01343	67.1774	0.01331	83.1763	0.01314	98.918	0.01274			24.621	0.01563	110.175	0.01316	113.616	0.01286	115.553	0.01268	116.815	0.01257
	24.6432	0.01673	32.3001	0.0141	50.3232	0.01337	67.1998	0.01335	83.1989	0.01313	98.9416	0.01276			24.6424	0.01565	110.198	0.01316	113.638	0.01286	115.574	0.01272	116.837	0.01264
	24.6658	0.01677	32.3228	0.01412	50.3434	0.01351	67.2213	0.01333	83.2212	0.01316	98.9626	0.01274			24.6663	0.01561	110.219	0.01319	113.659	0.01286	115.598	0.01278	116.859	0.0126
	24.6871	0.01681	32.3463	0.01406	50.366	0.01349	67.2445	0.01335	83.2438	0.01313	98.9847	0.0128			24.687	0.01565	110.242	0.01323	113.683	0.01284	115.62	0.01272	116.881	0.01266
	24.7099	0.01681	32.3681	0.01412	50.3876	0.01345	67.2653	0.01333	83.266	0.01319	99.0068	0.01276			24.7103	0.01565	110.264	0.01323	113.703	0.01286	115.644	0.01274	116.903	0.01264
	24.7325	0.01683	32.3901	0.01414	50.4101	0.01349	67.2883	0.01339	83.289	0.01316	99.03	0.01278			24.7318	0.01565	110.288	0.01323	113.727	0.0129	115.664	0.01274	116.925	0.01268
	24.7551	0.01683	32.4118	0.01414	50.4331	0.01347	67.3108	0.01337	83.3108	0.01321	99.0523	0.01276			24.7544	0.01567	110.308	0.01323	113.748	0.0129	115.686	0.01278	116.948	0.01264
	24.775	0.01687	32.4342	0.01414	50.4551	0.01349	67.3344	0.01339	83.3317	0.01316	99.0746	0.01282			24.7749	0.01571	110.331	0.01323	113.771	0.01288	115.708	0.01276	116.97	0.01268
	24.7985	0.01689	32.4552	0.01418	50.4771	0.01345	67.3554	0.01337	83.3538	0.01325	99.0963	0.01278			24.7987	0.01573	110.353	0.01321	113.792	0.01292	115.732	0.01276	116.992	0.01266
	24.821	0.01689	32.4781	0.01418	50.499	0.01355	67.3771	0.01343	83.3775	0.01319	99.1198	0.01278			24.8202	0.01571	110.376	0.01323	113.816	0.01294	115.753	0.01278	117.013	0.0127
	24.8449	0.01687	32.5007	0.0142	50.5218	0.01351	67.3989	0.01341	83.4005	0.01321	99.1406	0.01276			24.8432	0.01571	110.397	0.01323	113.839	0.01292	115.776	0.0128	117.037	0.01266
	24.8659	0.01691	32.5235	0.01418	50.5455	0.01353	67.4222	0.01345	83.4221	0.01319	99.1633	0.01282			24.8635	0.01575	110.421	0.01325	113.862	0.01292	115.797	0.01278	117.06	0.01268
	24.8885	0.01691	32.5439	0.01422	50.5678	0.01351	67.4444	0.01337	83.4434	0.01325	99.1856	0.0128			24.8878	0.01575	110.442	0.01327	113.883	0.01294	115.82	0.01282	117.082	0.01268
	24.9099	0.01693	32.5667	0.01422	50.5899	0.01355	67.4667	0.01345	83.4649	0.01325	99.2077	0.01282			24.9099	0.01577	110.465	0.01323	113.905	0.01294	115.841	0.0128	117.104	0.01272
	24.9322	0.01695	32.5889	0.0142	50.612	0.01351	67.4886	0.01341	83.4877	0.01327	99.2293	0.01278			24.9335	0.01575	110.485	0.01329	113.927	0.01296	115.864	0.01284	117.126	0.0127
	24.9533	0.01695	32.612	0.0142	50.6333	0.01353	67.5105	0.01345	83.5106	0.01327	99.2515	0.01286			24.9544	0.01579	110.509	0.01331	113.949	0.01294	115.886	0.01284	117.148	0.01274
	24.977	0.01697	32.6333	0.01424	50.6547	0.01353	67.5321	0.01345	83.5328	0.01327	99.2732	0.01284			24.9772	0.01577	110.53	0.01329	113.97	0.013	115.909	0.01282	117.169	0.01272
	24.9985	0.01699	32.6565	0.01429	50.6766	0.01361	67.5549	0.01347	83.5547	0.01325	99.297	0.01286			24.9979	0.01579	110.554	0.01331	113.993	0.01298	115.929	0.01282	117.191	0.01278
	25.0221	0.01697	32.6793	0.01426	50.7001	0.01357	67.577	0.01345	83.5767	0.01329	99.319	0.01284			25.0209	0.01583	110.574	0.01329	114.015	0.01298	115.953	0.01286	117.214	0.01272
	25.042	0.01703	32.702	0.01424	50.723	0.01359	67.5996	0.01351	83.5987	0.01325	99.3411	0.01286			25.0414	0.01585	110.598	0.01333	114.038	0.01296	115.975	0.01284	117.236	0.01278
	25.0647	0.01703	32.7228	0.01433	50.744	0.01357	67.621	0.01347	83.6212	0.01331	99.3629	0.01286			25.0652	0.01585	110.62	0.01333	114.059	0.013	116	0.01286	117.259	0.01276
	25.0871	0.01705	32.7458	0.0143	50.7648	0.01365	67.6432	0.01353	83.644	0.01327	99.3858	0.0129			25.0865	0.01587	110.644	0.01333	114.082	0.01302	116.02	0.01286	117.281	0.0128
	25.1106	0.01705	32.7675	0.0143	50.7876	0.01361	67.666	0.01351	83.6658	0.01331	99.4069	0.01286			25.1103	0.01583	110.665	0.01333	114.104	0.013	116.043	0.01286	117.303	0.01276
	25.1315	0.01705	32.7894	0.01433	50.8113	0.01363	67.6893	0.01355	83.6876	0.01331	99.4289	0.01286			25.1305	0.01587	110.687	0.01335	114.128	0.01298	116.064	0.01286	117.325	0.0128
	25.1547	0.01705	32.8104	0.01435	50.8334	0.01359	67.7117	0.01351	83.709	0.01335	99.4516	0.01294			25.1538	0.01591	110.708	0.01335	114.148	0.01302	116.087	0.01288	117.348	0.01278
	25.1764	0.01709	32.8336	0.01433	50.855	0.01365	67.7339	0.01353	83.7324	0.01331	99.4751	0.01298			25.1755	0.01593	110.732	0.01337	114.172	0.01306	116.107	0.01288	117.37	0.0128
	25.2003	0.01709	32.8558	0.01435	50.8781	0.01365	67.7553	0.01353	83.7555	0.01335	99.4969	0.0129			25.1995	0.01591	110.752	0.01335	114.194	0.01302	116.13	0.01292	117.393	0.0128
	25.2206	0.01711	32.8792	0.01436	50.9008	0.01369	67.7772	0.01355	83.7785	0.01331	99.5184	0.01294			25.2205	0.01593	110.775	0.01339	114.217	0.013	116.153	0.0129	117.415	0.01282
	25.2441	0.01713	32.9007	0.01436	50.9222	0.01365	67.799	0.01353	83.7996	0.01337	99.5405	0.01292			25.2441	0.01595	110.797	0.01337	114.237	0.01308	116.176	0.01292	117.437	0.01276
	25.265	0.01711	32.9237	0.01439	50.9441	0.01369	67.8212	0.01359	83.822	0.01335	99.5634	0.01296			25.2654	0.01593	110.82	0.01339	114.261	0.01308	116.196	0.0129	117.459	0.01286
	25.2881	0.01713	32.9455	0.01441	50.9669	0.01369	67.8438	0.01357	83.8441	0.01339	99.5855	0.01292			25.2886	0.01591	110.84	0.01337	114.282	0.01306	116.218	0.01296	117.481	0.01282
	25.3085	0.01715	32.9673	0.01441	50.9888	0.01371	67.8665	0.01359	83.8651	0.01337	99.6078	0.01298			25.3091	0.01597	110.864	0.01341	114.305	0.0131	116.241	0.01294	117.503	0.01282
	25.3319	0.01715	32.9885	0.01443	51.0108	0.01371	67.8882	0.01355	83.8866	0.01341	99.6298	0.01296			25.3325	0.01601	110.886	0.01341	114.325	0.0131	116.265	0.01296	117.525	0.01282
	25.3531	0.01722	33.0123	0.01441	51.032	0.01376	67.9096	0.01363	83.9102	0.01337	99.6522	0.01298			25.3533	0.01599	110.91	0.01345	114.349	0.0131	116.286	0.01294	117.547	0.01286
	25.377	0.01719	33.0344	0.01443	51.0547	0.01373	67.9319	0.01359	83.9327	0.01341	99.6736	0.01298			25.3767	0.01601	110.931	0.01341	114.37	0.0131	116.309	0.013	117.569	0.01284
	25.3978	0.01722	33.0575	0.01443	51.0773	0.01376	67.955	0.01363	83.9549	0.01339	99.696	0.01302			25.3972	0.01601	110.954	0.01345	114.394	0.0131	116.332	0.01296	117.592	0.0129
	25.4216	0.01723	33.0785	0.01447	51.0999	0.01369	67.977	0.01363	83.9757	0.01343	99.7182	0.01298			25.4206	0.01606	110.975	0.01345	114.416	0.0131	116.355	0.01298	117.615	0.01286
	25.4433	0.01723	33.1005	0.01447	51.1222	0.01378	67.9998	0.01367	83.9985	0.01343	99.741	0.013			25.4421	0.01608	110.999	0.01345	114.439	0.01313	116.374	0.01298	117.637	0.01292
	25.466	0.01723	33.1222	0.01449	51.1439	0.01376	68.0223	0.01361	84.0209	0.01345	99.7621	0.01296			25.4664	0.01603	111.019	0.01343	114.46	0.01313	116.398	0.013	117.659	0.0129
	25.4865	0.01726	33.1459	0.01449	51.1656	0.0138	68.045	0.01363	84.0445	0.01343	99.7844	0.01304			25.4872	0.01606	111.043	0.01347	114.482	0.01313	116.419	0.013	117.681	0.01292
	25.5104	0.01728	33.1674	0.01447	51.188	0.01376	68.0661	0.01361	84.0656	0.01347	99.8072	0.01302			25.5107	0.01609	111.064	0.01347	114.503	0.01314	116.442	0.01302	117.703	0.01292
	25.5314	0.0173	33.1899	0.01451	51.2103	0.0138	68.0884	0.01369	84.0885	0.01345	99.8307	0.01304			25.5316	0.01609	111.087	0.01349	114.526	0.01316	116.463	0.01298	117.725	0.01294
	25.5561	0.0173	33.2115	0.01451	51.2337	0.01376	68.1108	0.01365	84.111	0.01349	99.8529	0.013			25.5539	0.01609	111.108	0.01349	114.549	0.01314	116.486	0.01304	117.748	0.01292
	25.5766	0.0173	33.2341	0.01451	51.2563	0.01382	68.1327	0.01369	84.1334	0.01345	99.8754	0.01304			25.5748	0.01614	111.131	0.01351	114.573	0.01314	116.507	0.01302	117.771	0.01292
	25.5992	0.01734	33.2554	0.01453	51.2788	0.01378	68.1547	0.01367	84.1544	0.01349	99.897	0.01304			25.5986	0.01616	111.152	0.01349	114.593	0.0131	116.531	0.01304	117.793	0.01292
	25.6199	0.01736	33.2787	0.01453	51.2996	0.0138	68.1767	0.01371	84.1774	0.01347	99.919	0.01306			25.6209	0.01614	111.176	0.01351	114.615	0.01316	116.553	0.013	117.814	0.01296
	25.644	0.01736	33.3005	0.01455	51.3214	0.01382	68.199	0.01369	84.1986	0.01349	99.9395	0.01304			25.645	0.01616	111.197	0.01351	114.637	0.01321	116.576	0.01308	117.837	0.01294
	25.6649	0.01738	33.3234	0.01457	51.3434	0.01386	68.222	0.01373	84.2213	0.01351	99.9621	0.0131			25.665	0.01614	111.221	0.01355	114.661	0.01321	116.598	0.01304	117.858	0.01298
	25.6882	0.0174	33.3436	0.01459	51.3669	0.01382	68.2445	0.01371	84.2422	0.01353	99.9849	0.01306			25.688	0.01618	111.242	0.01353	114.682	0.01321	116.62	0.01308	117.881	0.01296
	25.7099	0.01738	33.3665	0.01461	51.3891	0.01382	68.2665	0.01373	84.2654	0.01351	100.008	0.0131			25.7084	0.0162	111.265	0.01355	114.705	0.01321	116.641	0.01306	117.904	0.01298
	25.7325	0.0174	33.388	0.01461	51.411	0.01384	68.2886	0.01369	84.2877	0.01353	100.029	0.01308			25.7327	0.0162	111.285	0.01357	114.726	0.01321	116.663	0.01313	117.925	0.01296
	25.753	0.01744	33.4129	0.01459	51.4334	0.01388	68.3106	0.01376	84.3108	0.01349	100.051	0.01313			25.7537	0.0162	111.309	0.01361	114.75	0.01323	116.687	0.0131	117.947	0.01298
	25.7771	0.01744	33.4342	0.01459	51.4562	0.01384	68.3324	0.01373	84.3323	0.01353	100.073	0.0131			25.7769	0.01622	111.331	0.01357	114.77	0.01323	116.711	0.0131	117.97	0.01298
	25.7986	0.01744	33.4571	0.01461	51.4772	0.0139	68.3541	0.0138	84.3553	0.01355	100.098	0.0131			25.7973	0.01628	111.355	0.01355	114.793	0.01325	116.73	0.01308	117.992	0.01302
	25.8214	0.01744	33.4783	0.01461	51.4997	0.0139	68.3773	0.01373	84.3773	0.01357	100.119	0.01308			25.8218	0.01628	111.375	0.01355	114.815	0.01325	116.753	0.01316	118.015	0.013
	25.8417	0.01744	33.5009	0.01465	51.522	0.0139	68.4002	0.01376	84.399	0.01355	100.141	0.01316			25.8419	0.01626	111.398	0.01361	114.839	0.01325	116.775	0.0131	118.037	0.01302
	25.865	0.01752	33.5215	0.01463	51.5444	0.01388	68.4225	0.01373	84.4203	0.01359	100.163	0.01314			25.8655	0.0163	111.419	0.01359	114.859	0.01325	116.798	0.01314	118.059	0.013
	25.8873	0.0175	33.5452	0.01467	51.5648	0.01398	68.4437	0.0138	84.4439	0.01357	100.186	0.01314			25.8868	0.01628	111.443	0.01363	114.882	0.01329	116.82	0.0131	118.079	0.01306
	25.9116	0.01752	33.5667	0.01469	51.5892	0.01396	68.4657	0.0138	84.4667	0.01359	100.208	0.01313			25.9102	0.01628	111.465	0.01359	114.904	0.01329	116.843	0.01314	118.103	0.01304
	25.9329	0.01752	33.5908	0.01469	51.6119	0.01396	68.4882	0.01384	84.4892	0.01357	100.23	0.01319			25.93	0.01632	111.487	0.01365	114.928	0.01327	116.864	0.01314	118.125	0.01306
	25.955	0.01754	33.6107	0.01467	51.6343	0.01394	68.5105	0.01382	84.5101	0.01359	100.252	0.01316			25.9539	0.01636	111.508	0.01361	114.949	0.01327	116.886	0.01319	118.15	0.01306
	25.9761	0.01756	33.6336	0.01473	51.6558	0.01396	68.5333	0.01386	84.5323	0.01361	100.274	0.01321			25.9755	0.01632	111.531	0.01365	114.972	0.01333	116.908	0.01314	118.17	0.01306
	25.9989	0.01756	33.6555	0.01473	51.6779	0.01394	68.5556	0.01382	84.5544	0.01361	100.296	0.01314			26.0004	0.01632	111.552	0.01363	114.993	0.01329	116.931	0.01319	118.193	0.01306
	26.0199	0.01758	33.6797	0.01473	51.6993	0.01398	68.5769	0.01386	84.5773	0.01361	100.318	0.01321			26.0211	0.01634	111.576	0.01365	115.016	0.01331	116.953	0.01314	118.214	0.01308
	26.043	0.01762	33.7009	0.01471	51.7215	0.01396	68.5993	0.01384	84.5991	0.01363	100.34	0.01321			26.0442	0.01636	111.597	0.01365	115.037	0.01333	116.975	0.01321	118.237	0.01306
	26.0648	0.01758	33.7234	0.01477	51.7434	0.014	68.6211	0.01388	84.6214	0.01363	100.364	0.01325			26.0654	0.01632	111.62	0.01367	115.06	0.01337	116.996	0.01319	118.257	0.0131
	26.0882	0.01762	33.7454	0.01477	51.766	0.014	68.6434	0.01386	84.6433	0.01367	100.386	0.01321			26.0876	0.01642	111.641	0.01367	115.082	0.01333	117.019	0.01323	118.281	0.0131
	26.1091	0.01762	33.7683	0.01477	51.7884	0.01402	68.6659	0.01388	84.6662	0.01365	100.408	0.01325			26.1079	0.01642	111.664	0.01371	115.105	0.01335	117.042	0.01321	118.303	0.01308
	26.1313	0.01766	33.7894	0.01479	51.8113	0.014	68.688	0.01384	84.6873	0.01367	100.43	0.01319			26.1321	0.01642	111.686	0.01363	115.126	0.01335	117.065	0.01323	118.326	0.01306
	26.1534	0.01766	33.8126	0.01479	51.8323	0.01402	68.7092	0.01392	84.7099	0.01363	100.452	0.01325			26.1532	0.0164	111.71	0.01367	115.148	0.01339	117.087	0.01316	118.346	0.01313
	26.177	0.01766	33.834	0.01481	51.8545	0.01402	68.7325	0.0139	84.7318	0.01367	100.473	0.01323			26.1771	0.01644	111.732	0.01367	115.17	0.01337	117.109	0.01325	118.37	0.01316
	26.1984	0.01766	33.8568	0.01483	51.8765	0.01408	68.7557	0.01394	84.7547	0.01365	100.495	0.01331			26.1973	0.01642	111.754	0.01371	115.194	0.01339	117.131	0.01323	118.391	0.01316
	26.2212	0.01772	33.8775	0.01483	51.9003	0.01402	68.7793	0.01388	84.7754	0.01369	100.519	0.01325			26.2201	0.01648	111.776	0.01363	115.216	0.01337	117.153	0.01327	118.415	0.01314
	26.2436	0.0177	33.9001	0.01486	51.9224	0.01404	68.8001	0.01392	84.7996	0.01369	100.542	0.01325			26.2421	0.01644	111.798	0.01376	115.238	0.01339	117.174	0.01323	118.437	0.01314
	26.2665	0.01772	33.9213	0.01486	51.9453	0.01402	68.822	0.0139	84.8218	0.01369	100.564	0.01325			26.266	0.01646	111.818	0.01376	115.261	0.01339	117.197	0.01329	118.46	0.01316
	26.2875	0.01774	33.9456	0.01487	51.9669	0.01408	68.8437	0.01394	84.8451	0.01371	100.585	0.01329			26.2871	0.01646	111.842	0.01376	115.283	0.01341	117.219	0.01327	118.481	0.01316
	26.3105	0.01776	33.9672	0.01483	51.9895	0.01406	68.8658	0.01394	84.8662	0.01373	100.607	0.01325			26.3103	0.01652	111.864	0.01371	115.304	0.01341	117.242	0.01331	118.504	0.01319
	26.332	0.01774	33.99	0.01487	52.0103	0.0141	68.8872	0.01398	84.8887	0.01373	100.63	0.01331			26.3318	0.01654	111.887	0.01373	115.327	0.01345	117.263	0.01325	118.525	0.01321
	26.3549	0.01779	34.012	0.01487	52.0339	0.01406	68.9101	0.01394	84.9103	0.01376	100.653	0.01327			26.3554	0.01652	111.908	0.01371	115.348	0.01343	117.286	0.01331	118.548	0.01321
	26.3757	0.01779	34.0348	0.01487	52.055	0.0141	68.9325	0.01396	84.9327	0.01371	100.675	0.01333			26.3754	0.01652	111.93	0.01378	115.372	0.01345	117.308	0.01329	118.569	0.01319
	26.3982	0.01782	34.0547	0.01489	52.0776	0.01408	68.9552	0.01396	84.9532	0.01376	100.697	0.01331			26.3993	0.01656	111.952	0.01378	115.392	0.01343	117.331	0.01333	118.593	0.01319
	26.4197	0.01781	34.0787	0.01496	52.0983	0.01412	68.9761	0.014	84.9765	0.01378	100.719	0.01335			26.42	0.01656	111.976	0.0138	115.415	0.01345	117.353	0.01327	118.613	0.01321
	26.4434	0.01785	34.1006	0.01492	52.1216	0.01412	68.9985	0.01398	84.9988	0.01378	100.74	0.01333			26.4434	0.01659	111.998	0.01376	115.436	0.01345	117.376	0.01333	118.637	0.01323
	26.4651	0.01782	34.1248	0.01493	52.1431	0.01416	69.021	0.01402	85.0218	0.01373	100.762	0.01337			26.4638	0.01654	112.021	0.01382	115.461	0.01349	117.398	0.01333	118.658	0.01323
	26.4881	0.01787	34.1448	0.01493	52.1672	0.01412	69.0444	0.014	85.0425	0.01376	100.785	0.01333			26.4868	0.01662	112.042	0.0138	115.482	0.01347	117.421	0.01333	118.682	0.01323
	26.5099	0.01787	34.167	0.01496	52.188	0.01416	69.0657	0.01404	85.065	0.01382	100.807	0.01337			26.5084	0.0166	112.066	0.01382	115.505	0.01351	117.441	0.01335	118.703	0.01325
	26.5325	0.01789	34.1883	0.01498	52.2114	0.01416	69.0894	0.01402	85.0865	0.01384	100.829	0.01335			26.5327	0.0166	112.086	0.0138	115.526	0.01347	117.464	0.01339	118.727	0.01325
	26.5531	0.01789	34.2127	0.01498	52.2328	0.01416	69.1112	0.01402	85.111	0.0138	100.851	0.01341			26.5537	0.01659	112.109	0.01384	115.549	0.01349	117.487	0.01333	118.748	0.01327
	26.5764	0.01795	34.2337	0.01498	52.2555	0.01418	69.1334	0.01402	85.1323	0.01382	100.874	0.01337			26.5773	0.01665	112.131	0.01382	115.57	0.01349	117.508	0.01339	118.77	0.01325
	26.5991	0.01791	34.2568	0.01502	52.277	0.01418	69.1546	0.01406	85.1552	0.01384	100.897	0.01341			26.5982	0.01666	112.153	0.01386	115.593	0.01355	117.53	0.01335	118.79	0.01329
	26.6221	0.01793	34.278	0.015	52.3003	0.01422	69.1774	0.01402	85.1768	0.01384	100.921	0.01337			26.6206	0.01666	112.174	0.01384	115.615	0.01349	117.552	0.01339	118.814	0.01329
	26.6432	0.01793	34.3009	0.01504	52.3227	0.0142	69.1991	0.01406	85.2002	0.01382	100.942	0.01337			26.6415	0.01666	112.197	0.01388	115.639	0.01353	117.575	0.01337	118.837	0.01327
	26.6654	0.01799	34.3217	0.015	52.3458	0.01422	69.2219	0.01406	85.2209	0.01384	100.964	0.01339			26.6647	0.01671	112.219	0.01386	115.66	0.01351	117.598	0.01345	118.86	0.01327
	26.6866	0.01799	34.3451	0.01504	52.3656	0.01422	69.2426	0.01408	85.2439	0.01388	100.985	0.01341			26.6873	0.01669	112.243	0.01388	115.682	0.01355	117.62	0.01339	118.881	0.01331
	26.71	0.01799	34.3674	0.01504	52.3886	0.01422	69.265	0.01408	85.2653	0.01386	101.007	0.01339			26.7108	0.01673	112.264	0.01386	115.704	0.01355	117.642	0.01341	118.903	0.01333
	26.7321	0.01797	34.3896	0.01504	52.4101	0.01424	69.2878	0.0141	85.2882	0.01386	101.029	0.01343			26.7318	0.01669	112.287	0.0139	115.727	0.01355	117.664	0.01339	118.925	0.01333
	26.7546	0.01803	34.4102	0.01504	52.4341	0.01424	69.3116	0.01406	85.3091	0.01388	101.052	0.01341			26.7544	0.01677	112.309	0.01388	115.749	0.01353	117.686	0.01343	118.948	0.01333
	26.7763	0.01799	34.4333	0.0151	52.4549	0.01424	69.333	0.01412	85.332	0.0139	101.074	0.01347			26.7756	0.01677	112.331	0.01392	115.771	0.01359	117.708	0.01339	118.97	0.01333
	26.7991	0.01803	34.4552	0.0151	52.478	0.01426	69.3559	0.01408	85.3542	0.01388	101.097	0.01345			26.799	0.01677	112.352	0.0139	115.793	0.01355	117.73	0.01349	118.992	0.01335
	26.8199	0.01803	34.4796	0.01512	52.4992	0.01429	69.377	0.01412	85.3776	0.01392	101.117	0.01349			26.8206	0.01673	112.375	0.01394	115.816	0.01357	117.753	0.01343	119.014	0.01337
	26.8427	0.01807	34.5015	0.0151	52.522	0.01429	69.3994	0.01412	85.3988	0.01392	101.14	0.01347			26.8439	0.01679	112.398	0.01392	115.836	0.01357	117.776	0.01351	119.037	0.01335
	26.8651	0.01805	34.5241	0.01514	52.5432	0.0143	69.4203	0.01416	85.4218	0.01392	101.162	0.01351			26.8645	0.01679	112.421	0.01394	115.859	0.01361	117.798	0.01345	119.058	0.01337
	26.8883	0.01809	34.5447	0.01512	52.5665	0.01429	69.444	0.01416	85.4433	0.0139	101.186	0.01347			26.8872	0.01683	112.443	0.0139	115.882	0.01357	117.819	0.01349	119.081	0.01341
	26.9087	0.01807	34.5674	0.01514	52.5876	0.01433	69.4668	0.01418	85.4659	0.01394	101.208	0.01351			26.9087	0.01677	112.464	0.01396	115.905	0.01359	117.841	0.01347	119.103	0.01337
	26.9317	0.01815	34.5884	0.01514	52.6107	0.0143	69.4898	0.01416	85.4863	0.01394	101.23	0.01351			26.9323	0.01683	112.486	0.01398	115.925	0.01359	117.864	0.01349	119.126	0.01337
	26.9544	0.01811	34.6116	0.01518	52.6316	0.01433	69.5101	0.01418	85.5105	0.01396	101.253	0.01353			26.9531	0.01689	112.509	0.014	115.949	0.01365	117.887	0.01345	119.146	0.01339
	26.9783	0.01817	34.6334	0.01514	52.6551	0.01435	69.5324	0.01418	85.5322	0.01394	101.275	0.01347			26.9767	0.01685	112.531	0.01396	115.971	0.01361	117.909	0.01349	119.17	0.01341
	26.9994	0.01815	34.6569	0.01518	52.678	0.01433	69.5548	0.01418	85.5563	0.01394	101.296	0.01355			26.9975	0.01685	112.553	0.01396	115.995	0.01363	117.931	0.01349	119.192	0.01339
	27.022	0.01819	34.6772	0.01514	52.7016	0.01433	69.5782	0.01416	85.5761	0.01396	101.319	0.01351			27.0206	0.01693	112.575	0.01396	116.016	0.01361	117.953	0.01353	119.216	0.01339
	27.0429	0.01815	34.7001	0.01522	52.7223	0.01436	69.5991	0.01418	85.5991	0.01398	101.34	0.01353			27.0426	0.01689	112.598	0.014	116.039	0.01365	117.975	0.01349	119.237	0.01341
	27.0665	0.01813	34.7218	0.01522	52.7449	0.01436	69.6216	0.0142	85.6205	0.01398	101.363	0.01353			27.0665	0.01687	112.619	0.01396	116.06	0.01363	117.997	0.01355	119.26	0.01341
	27.086	0.01827	34.7457	0.01524	52.7663	0.01435	69.6434	0.01422	85.6445	0.01398	101.384	0.01355			27.0882	0.01685	112.641	0.01404	116.083	0.01367	118.019	0.01353	119.281	0.01343
	27.1093	0.01825	34.7674	0.01522	52.7885	0.01435	69.6658	0.01422	85.6659	0.014	101.407	0.01355			27.1108	0.01695	112.664	0.01402	116.103	0.01365	118.042	0.01355	119.303	0.01343
	27.1317	0.01817	34.79	0.01526	52.8097	0.01439	69.6874	0.01424	85.6885	0.01402	101.429	0.01357			27.1315	0.01691	112.686	0.01404	116.126	0.01369	118.064	0.01351	119.324	0.01343
	27.1544	0.01823	34.8119	0.01524	52.8333	0.01441	69.7104	0.01422	85.7093	0.01402	101.452	0.01353			27.1543	0.01697	112.708	0.014	116.148	0.01367	118.085	0.01357	119.347	0.01347
	27.1761	0.01823	34.8351	0.01528	52.8551	0.01436	69.7326	0.01424	85.7327	0.01402	101.473	0.01357			27.1749	0.01693	112.73	0.01408	116.171	0.01371	118.108	0.01357	119.369	0.01347
	27.1976	0.01829	34.8556	0.01526	52.8782	0.01441	69.7548	0.01422	85.7535	0.01402	101.496	0.01355			27.1981	0.01697	112.753	0.01404	116.192	0.01367	118.132	0.01359	119.393	0.01347
	27.2197	0.01829	34.8792	0.01532	52.8984	0.01443	69.7758	0.01429	85.777	0.01406	101.519	0.01359			27.22	0.01697	112.777	0.01408	116.214	0.01373	118.154	0.01353	119.413	0.01345
	27.2432	0.01833	34.901	0.01532	52.9209	0.01443	69.7992	0.0143	85.7987	0.01406	101.541	0.01357			27.243	0.01701	112.799	0.01402	116.237	0.01371	118.176	0.01359	119.436	0.01349
	27.2653	0.01827	34.9232	0.0153	52.9429	0.01445	69.822	0.01429	85.822	0.01406	101.561	0.01363			27.2644	0.01699	112.82	0.01406	116.26	0.01373	118.198	0.01355	119.458	0.01349
	27.2875	0.01833	34.9439	0.0153	52.9667	0.01445	69.8453	0.01429	85.842	0.0141	101.585	0.01361			27.2866	0.01705	112.843	0.01402	116.282	0.01371	118.22	0.01359	119.482	0.01349
	27.3099	0.01831	34.9667	0.01536	52.9883	0.01445	69.8669	0.0143	85.8655	0.0141	101.608	0.01361			27.3086	0.01699	112.865	0.01406	116.305	0.01373	118.241	0.01359	119.503	0.01349
	27.3332	0.01835	34.9884	0.01532	53.0113	0.01447	69.889	0.01424	85.8872	0.01408	101.632	0.01359			27.3317	0.01705	112.886	0.01406	116.327	0.01371	118.263	0.01361	119.526	0.01353
	27.3543	0.01833	35.0116	0.01536	53.0332	0.01447	69.9116	0.01426	85.9122	0.01408	101.651	0.01363			27.3542	0.01701	112.907	0.01412	116.35	0.01376	118.286	0.01359	119.548	0.01353
	27.3768	0.01838	35.0336	0.01532	53.0563	0.01449	69.9319	0.01441	85.9333	0.01408	101.674	0.01363			27.3763	0.01711	112.931	0.01406	116.371	0.01376	118.309	0.01365	119.571	0.01351
	27.3992	0.01838	35.0568	0.01538	53.0771	0.01449	69.9537	0.01435	85.9554	0.01414	101.696	0.01363			27.399	0.01711	112.953	0.01412	116.394	0.01382	118.331	0.01361	119.591	0.01351
	27.4216	0.01842	35.0787	0.01538	53.0999	0.01449	69.9775	0.01433	85.9764	0.01412	101.72	0.01363			27.422	0.01707	112.975	0.01408	116.415	0.01376	118.352	0.01365	119.614	0.01353
	27.4426	0.01839	35.1009	0.01538	53.1216	0.01451	69.9995	0.01435	85.9997	0.01412	101.741	0.01367			27.4424	0.01705	112.996	0.01412	116.438	0.01382	118.375	0.01363	119.636	0.01353
	27.4646	0.01844	35.122	0.01538	53.1444	0.01451	70.0221	0.01435	86.0202	0.0141	101.764	0.01365			27.4649	0.01715	113.019	0.01412	116.459	0.01378	118.397	0.01367	119.659	0.01357
	27.4867	0.01842	35.1449	0.01546	53.1649	0.01451	70.0424	0.01435	86.0433	0.01414	101.785	0.01367			27.4871	0.01707	113.042	0.01416	116.482	0.01384	118.42	0.01363	119.68	0.01355
	27.51	0.01848	35.1675	0.01542	53.1884	0.01453	70.0656	0.01436	86.0646	0.01414	101.807	0.01367			27.5093	0.01715	113.065	0.01412	116.504	0.01378	118.442	0.01367	119.703	0.01357
	27.5324	0.01844	35.1905	0.01542	53.2098	0.01451	70.0878	0.01439	86.0888	0.01412	101.829	0.01371			27.5312	0.01713	113.087	0.01414	116.527	0.01384	118.464	0.01365	119.724	0.01357
	27.5547	0.0185	35.2119	0.0154	53.2337	0.01453	70.1115	0.01436	86.1087	0.01412	101.852	0.01369			27.5532	0.01715	113.11	0.01412	116.549	0.01378	118.487	0.01369	119.748	0.01359
	27.5771	0.0185	35.2339	0.01549	53.2548	0.01455	70.1324	0.01436	86.1318	0.01416	101.873	0.01371			27.5751	0.01719	113.131	0.01416	116.572	0.01382	118.509	0.01367	119.77	0.01357
	27.5986	0.01854	35.2552	0.01546	53.2776	0.01457	70.1557	0.01439	86.1535	0.01416	101.896	0.01369			27.5984	0.01719	113.153	0.01416	116.594	0.01378	118.531	0.01373	119.793	0.01361
	27.62	0.0185	35.2786	0.01549	53.2998	0.01455	70.1773	0.01439	86.1782	0.01414	101.917	0.01371			27.6211	0.01715	113.175	0.0142	116.616	0.01384	118.553	0.01369	119.814	0.01359
	27.6422	0.01856	35.3014	0.01544	53.322	0.01457	70.2003	0.01439	86.1984	0.01414	101.941	0.01373			27.6432	0.01726	113.198	0.01418	116.637	0.01384	118.575	0.01373	119.837	0.01361
	27.6655	0.01854	35.3231	0.01551	53.3429	0.01459	70.221	0.01443	86.2221	0.0142	101.963	0.01376			27.6654	0.01719	113.219	0.01424	116.659	0.01388	118.597	0.01371	119.858	0.01359
	27.6886	0.01856	35.3449	0.01549	53.3664	0.01463	70.2447	0.01443	86.2435	0.01416	101.987	0.01376			27.6872	0.01723	113.241	0.01418	116.683	0.01386	118.619	0.01373	119.881	0.01363
	27.7105	0.01854	35.3675	0.01553	53.3884	0.01463	70.2658	0.01443	86.2669	0.0142	102.008	0.01373			27.7086	0.01723	113.263	0.01422	116.707	0.01386	118.641	0.01371	119.903	0.01363
	27.7318	0.0186	35.3891	0.01549	53.412	0.01463	70.2882	0.01443	86.2876	0.01418	102.031	0.01376			27.7306	0.01728	113.286	0.0142	116.727	0.01384	118.664	0.01376	119.927	0.01365
	27.7537	0.01858	35.4111	0.01557	53.4326	0.01461	70.3096	0.01443	86.3106	0.01422	102.052	0.01376			27.7543	0.01726	113.308	0.01424	116.749	0.01392	118.687	0.01373	119.948	0.01361
	27.7763	0.01862	35.4338	0.01551	53.4555	0.01465	70.3322	0.01445	86.3315	0.0142	102.074	0.01376			27.7772	0.0173	113.332	0.01418	116.77	0.0139	118.708	0.01378	119.97	0.01367
	27.799	0.0186	35.4566	0.01557	53.4768	0.01465	70.3539	0.01449	86.355	0.01422	102.094	0.01378			27.7987	0.01723	113.353	0.01426	116.794	0.01392	118.731	0.01376	119.992	0.01367
	27.8211	0.01864	35.4781	0.01551	53.5003	0.01467	70.3779	0.01449	86.3757	0.0142	102.119	0.01378			27.8201	0.01734	113.376	0.01422	116.816	0.01388	118.753	0.01378	120.015	0.01369
	27.8432	0.01862	35.4999	0.01561	53.5218	0.01465	70.3993	0.01447	86.3985	0.01426	102.14	0.01378			27.8423	0.0173	113.397	0.01426	116.838	0.01392	118.775	0.01376	120.037	0.01365
	27.8656	0.01868	35.5224	0.01559	53.5444	0.01469	70.4224	0.01449	86.4202	0.01426	102.164	0.0138			27.8651	0.01734	113.419	0.01424	116.86	0.01388	118.796	0.01382	120.059	0.01369
	27.8875	0.01864	35.546	0.01561	53.5662	0.01469	70.4442	0.01449	86.4443	0.01426	102.184	0.01382			27.8879	0.01734	113.441	0.0143	116.882	0.01394	118.82	0.01378	120.08	0.01367
	27.9091	0.0187	35.5677	0.01559	53.5889	0.01467	70.4662	0.01449	86.4652	0.01422	102.207	0.01382			27.9097	0.01734	113.465	0.01429	116.904	0.0139	118.842	0.01384	120.104	0.01369
	27.932	0.01868	35.5901	0.01563	53.6097	0.01469	70.4873	0.01451	86.4883	0.0143	102.229	0.01382			27.9316	0.01736	113.487	0.01429	116.927	0.01396	118.865	0.0138	120.124	0.01367
	27.9545	0.0187	35.612	0.01561	53.633	0.01473	70.5102	0.01453	86.5102	0.01429	102.253	0.01382			27.9537	0.0174	113.51	0.01424	116.949	0.01392	118.886	0.01384	120.148	0.01371
	27.9761	0.0187	35.6342	0.01565	53.6551	0.01471	70.5319	0.01455	86.5325	0.01429	102.274	0.01382			27.9756	0.01738	113.53	0.01433	116.971	0.01396	118.908	0.01382	120.169	0.01369
	27.9979	0.01878	35.6551	0.01563	53.6777	0.01471	70.5564	0.01451	86.5532	0.0143	102.296	0.01384			27.9977	0.01744	113.553	0.01429	116.993	0.01394	118.93	0.01384	120.193	0.01376
	28.0208	0.01876	35.6774	0.01567	53.6982	0.01469	70.5768	0.01453	86.5764	0.01436	102.317	0.01388			28.0203	0.0174	113.575	0.01433	117.015	0.01402	118.954	0.0138	120.213	0.01373
	28.0439	0.01876	35.7006	0.01563	53.7212	0.01473	70.5993	0.01455	86.599	0.0143	102.342	0.01382			28.0426	0.01742	113.598	0.0143	117.038	0.01394	118.976	0.01382	120.236	0.01378
	28.0659	0.01876	35.7231	0.01569	53.7437	0.01475	70.6205	0.01455	86.6233	0.01433	102.363	0.01386			28.0646	0.01742	113.62	0.01433	117.061	0.014	118.997	0.01384	120.259	0.01373
	28.0881	0.0188	35.7449	0.01565	53.7678	0.01475	70.6446	0.01455	86.6436	0.01433	102.386	0.01388			28.086	0.01746	113.642	0.01433	117.083	0.01396	119.019	0.01386	120.283	0.01376
	28.11	0.01878	35.7668	0.01571	53.7888	0.01475	70.6662	0.01455	86.6653	0.01433	102.407	0.01386			28.1097	0.01746	113.664	0.01435	117.105	0.01402	119.042	0.01382	120.304	0.01371
	28.132	0.01882	35.7885	0.01569	53.8115	0.01479	70.6889	0.01457	86.6867	0.01435	102.43	0.01388			28.1324	0.0175	113.687	0.01433	117.127	0.014	119.063	0.01388	120.326	0.01378
	28.1533	0.0188	35.8111	0.01573	53.833	0.01477	70.7094	0.01457	86.7102	0.01436	102.451	0.0139			28.155	0.01746	113.708	0.01439	117.149	0.01402	119.086	0.01386	120.348	0.01378
	28.176	0.01886	35.834	0.01571	53.8553	0.01479	70.7328	0.01461	86.7325	0.0143	102.474	0.0139			28.1769	0.01752	113.731	0.01433	117.17	0.01402	119.108	0.0139	120.37	0.0138
	28.1983	0.01882	35.8556	0.01575	53.876	0.01481	70.7541	0.01459	86.755	0.01436	102.495	0.0139			28.1988	0.0175	113.753	0.01435	117.193	0.01404	119.131	0.01388	120.391	0.01378
	28.2211	0.01886	35.8782	0.01575	53.8997	0.01481	70.7773	0.01459	86.7765	0.01435	102.52	0.01392			28.2209	0.0175	113.775	0.01433	117.215	0.01402	119.152	0.01392	120.414	0.01384
	28.2432	0.01884	35.9019	0.01575	53.9211	0.01479	70.7987	0.01463	86.7992	0.01439	102.541	0.0139			28.2421	0.0175	113.796	0.01439	117.237	0.01404	119.175	0.01392	120.436	0.0138
	28.2642	0.0189	35.9227	0.01571	53.9444	0.01483	70.8219	0.01463	86.8203	0.01436	102.564	0.01392			28.264	0.01754	113.82	0.01439	117.26	0.01404	119.197	0.01394	120.459	0.01384
	28.2862	0.0189	35.9453	0.01579	53.9651	0.01479	70.8422	0.01463	86.8431	0.01441	102.585	0.01392			28.2867	0.01752	113.842	0.01441	117.281	0.01408	119.222	0.0139	120.48	0.01378
	28.309	0.01895	35.9679	0.01575	53.988	0.01486	70.866	0.01465	86.8653	0.01441	102.608	0.01394			28.309	0.01754	113.866	0.01439	117.304	0.01406	119.243	0.01394	120.502	0.01386
	28.3322	0.01892	35.9898	0.01579	54.0096	0.01483	70.8877	0.01465	86.8881	0.01441	102.628	0.01396			28.3318	0.01754	113.887	0.01441	117.326	0.01408	119.265	0.01392	120.524	0.01384
	28.3539	0.01896	36.0111	0.01579	54.0335	0.01483	70.9121	0.01465	86.9086	0.01439	102.652	0.01396			28.353	0.01762	113.909	0.01439	117.349	0.01406	119.286	0.01392	120.548	0.01388
	28.3771	0.01896	36.0332	0.01585	54.0547	0.01483	70.9329	0.01463	86.9316	0.01447	102.674	0.01396			28.3754	0.0176	113.931	0.01443	117.371	0.0141	119.308	0.0139	120.569	0.01384
	28.3996	0.01899	36.0553	0.01583	54.0781	0.01487	70.9561	0.01467	86.9545	0.01441	102.698	0.01396			28.3981	0.0176	113.953	0.01443	117.394	0.01408	119.329	0.01398	120.593	0.01388
	28.4215	0.01896	36.0782	0.01583	54.0996	0.01486	70.9769	0.01467	86.9782	0.01445	102.718	0.01394			28.4211	0.01758	113.974	0.01447	117.416	0.0141	119.353	0.01398	120.615	0.01386
	28.4429	0.01901	36.1006	0.01581	54.1231	0.01487	70.9996	0.01467	86.9997	0.01441	102.74	0.01398			28.4425	0.01766	113.997	0.01443	117.438	0.01406	119.375	0.01396	120.638	0.01388
	28.4655	0.01901	36.1227	0.01589	54.144	0.01489	71.02	0.01471	87.0223	0.01449	102.762	0.01398			28.4655	0.01762	114.019	0.01447	117.46	0.01412	119.398	0.01394	120.658	0.01386
	28.4876	0.01905	36.1455	0.01585	54.1664	0.01492	71.044	0.01475	87.0433	0.01447	102.786	0.014			28.4878	0.01764	114.043	0.01443	117.482	0.01408	119.418	0.014	120.681	0.01392
	28.5099	0.01901	36.168	0.01589	54.1883	0.01489	71.0653	0.01473	87.0657	0.01449	102.807	0.01398			28.5098	0.01764	114.063	0.01447	117.503	0.01414	119.441	0.014	120.703	0.0139
	28.5312	0.01909	36.189	0.01587	54.211	0.01492	71.0888	0.01469	87.0866	0.01445	102.83	0.01402			28.5316	0.01768	114.085	0.01447	117.526	0.0141	119.463	0.014	120.725	0.0139
	28.5535	0.01907	36.2106	0.01593	54.232	0.01489	71.109	0.01471	87.1094	0.01449	102.851	0.01402			28.5542	0.01766	114.108	0.01451	117.548	0.01416	119.486	0.01398	120.747	0.01388
	28.5759	0.01909	36.2341	0.01591	54.2548	0.01496	71.132	0.01475	87.132	0.01449	102.874	0.01402			28.5754	0.01772	114.132	0.01445	117.571	0.01416	119.508	0.01404	120.77	0.0139
	28.5989	0.01909	36.2569	0.01591	54.2767	0.01489	71.1535	0.01475	87.1553	0.01449	102.895	0.01404			28.5981	0.01768	114.153	0.01451	117.593	0.01418	119.531	0.01402	120.791	0.01392
	28.6206	0.01911	36.2792	0.01589	54.3001	0.01493	71.1779	0.01475	87.176	0.01447	102.919	0.01404			28.6196	0.01776	114.176	0.01451	117.616	0.01414	119.554	0.014	120.815	0.01396
	28.6437	0.01911	36.3001	0.01595	54.3213	0.01493	71.1987	0.01473	87.1977	0.01455	102.94	0.01404			28.6425	0.0177	114.198	0.01453	117.638	0.01416	119.576	0.014	120.837	0.01392
	28.6651	0.01915	36.3222	0.01595	54.3448	0.01498	71.2221	0.01477	87.2203	0.01451	102.963	0.01404			28.6647	0.01776	114.22	0.01451	117.66	0.01416	119.597	0.01406	120.859	0.01396
	28.6873	0.01913	36.3451	0.01597	54.3662	0.01496	71.2439	0.01477	87.2441	0.01455	102.984	0.01404			28.6878	0.01776	114.242	0.01455	117.683	0.01418	119.62	0.01406	120.881	0.01396
	28.7087	0.01919	36.3676	0.01595	54.3889	0.01498	71.2674	0.01477	87.2658	0.01451	103.007	0.01406			28.7096	0.01781	114.265	0.01453	117.704	0.01416	119.641	0.01406	120.904	0.01396
	28.7322	0.01917	36.3888	0.01597	54.4099	0.01498	71.2877	0.01477	87.2883	0.01457	103.029	0.01406			28.7323	0.01776	114.286	0.01451	117.725	0.0142	119.664	0.01404	120.924	0.01392
	28.7551	0.01917	36.4114	0.01599	54.433	0.01504	71.3112	0.01479	87.3105	0.01453	103.053	0.01406			28.7536	0.01781	114.308	0.01451	117.749	0.01418	119.685	0.01406	120.947	0.014
	28.7779	0.01915	36.4339	0.01606	54.4552	0.015	71.3319	0.01477	87.3333	0.01457	103.074	0.01406			28.7756	0.01779	114.33	0.01457	117.772	0.01422	119.708	0.01406	120.97	0.01398
	28.7983	0.01921	36.4559	0.01597	54.4788	0.015	71.3549	0.01481	87.3541	0.01455	103.097	0.0141			28.7966	0.01787	114.353	0.01453	117.794	0.01418	119.73	0.0141	120.994	0.01402
	28.8201	0.01921	36.4773	0.01603	54.4994	0.015	71.3761	0.01481	87.3767	0.01461	103.118	0.01408			28.8204	0.01782	114.375	0.01459	117.815	0.01424	119.754	0.01408	121.015	0.01398
	28.8423	0.01927	36.5007	0.01603	54.5215	0.01508	71.3989	0.01483	87.3992	0.01455	103.14	0.01412			28.8433	0.01785	114.398	0.01455	117.838	0.01422	119.775	0.0141	121.037	0.014
	28.8659	0.01923	36.5226	0.01606	54.543	0.01506	71.4201	0.01481	87.4213	0.01461	103.161	0.01414			28.8662	0.01785	114.42	0.01459	117.859	0.01426	119.798	0.01412	121.058	0.01398
	28.8875	0.01927	36.5446	0.01603	54.5671	0.01504	71.4444	0.01486	87.4428	0.01457	103.185	0.01412			28.8866	0.01785	114.442	0.01455	117.883	0.01422	119.82	0.0141	121.081	0.01404
	28.9101	0.01925	36.5656	0.01609	54.5893	0.01502	71.4655	0.01483	87.4654	0.01459	103.206	0.0141			28.909	0.01787	114.464	0.01459	117.904	0.01424	119.842	0.01408	121.103	0.014
	28.9318	0.01929	36.5891	0.01608	54.6118	0.01508	71.4891	0.01486	87.4877	0.01457	103.23	0.01414			28.9308	0.01793	114.487	0.01461	117.927	0.01424	119.862	0.01414	121.126	0.01404
	28.9538	0.01929	36.6123	0.01609	54.6328	0.01504	71.5102	0.01483	87.5101	0.01469	103.251	0.0141			28.9548	0.01791	114.507	0.01463	117.948	0.01426	119.886	0.01416	121.147	0.01398
	28.9757	0.01933	36.6354	0.01608	54.6551	0.0151	71.5333	0.01487	87.5325	0.01459	103.273	0.01414			28.9762	0.01793	114.53	0.01463	117.971	0.01426	119.909	0.01414	121.17	0.01402
	28.9988	0.01931	36.6561	0.01609	54.6761	0.01508	71.5535	0.01487	87.5545	0.01463	103.295	0.01416			28.9985	0.01789	114.553	0.01463	117.992	0.0143	119.932	0.01412	121.191	0.014
	29.0205	0.01935	36.6784	0.01609	54.6993	0.01512	71.5775	0.01492	87.5773	0.01459	103.319	0.01412			29.0203	0.01795	114.577	0.01459	118.016	0.01429	119.952	0.01414	121.214	0.01406
	29.0429	0.01931	36.7004	0.01614	54.7212	0.01508	71.599	0.01487	87.5994	0.01463	103.34	0.01412			29.0427	0.01795	114.597	0.01463	118.037	0.01429	119.975	0.01416	121.236	0.01404
	29.0641	0.01939	36.7221	0.01612	54.7443	0.01512	71.6232	0.01492	87.6205	0.01461	103.364	0.01416			29.0639	0.01795	114.619	0.01465	118.06	0.01426	119.996	0.01418	121.259	0.01406
	29.0875	0.01937	36.7437	0.01616	54.7652	0.01512	71.6435	0.01486	87.6425	0.01469	103.386	0.01416			29.087	0.01797	114.641	0.01467	118.08	0.0143	120.021	0.01416	121.28	0.01406
	29.1101	0.01937	36.7669	0.01616	54.788	0.01516	71.6661	0.01489	87.666	0.01465	103.409	0.01416			29.1092	0.01797	114.665	0.01465	118.104	0.01435	120.041	0.01416	121.302	0.0141
	29.1332	0.01939	36.7895	0.01618	54.8101	0.01514	71.6871	0.01492	87.6889	0.01465	103.43	0.0142			29.1314	0.01797	114.686	0.01463	118.127	0.01433	120.064	0.01418	121.325	0.01408
	29.1546	0.01943	36.812	0.01616	54.8345	0.01516	71.7115	0.01493	87.7107	0.01463	103.453	0.01422			29.1526	0.01805	114.709	0.01467	118.151	0.01429	120.085	0.01416	121.349	0.01412
	29.1766	0.01943	36.8326	0.01622	54.8556	0.01506	71.7328	0.01492	87.7319	0.01469	103.473	0.01418			29.1759	0.01803	114.73	0.01469	118.172	0.01435	120.108	0.01418	121.371	0.01406
	29.1988	0.01945	36.8554	0.01616	54.878	0.01516	71.7557	0.01498	87.7541	0.01465	103.497	0.01422			29.1991	0.01805	114.754	0.01469	118.194	0.01433	120.129	0.0142	121.392	0.0141
	29.2204	0.01943	36.8778	0.01612	54.8991	0.0152	71.7765	0.01493	87.7768	0.01471	103.518	0.01422			29.2221	0.01801	114.774	0.01469	118.216	0.01435	120.153	0.0142	121.415	0.0141
	29.2421	0.01947	36.9003	0.0162	54.9217	0.01516	71.7996	0.015	87.7997	0.01467	103.54	0.01424			29.2429	0.01803	114.797	0.01471	118.237	0.01433	120.175	0.01422	121.437	0.01412
	29.2655	0.01947	36.9221	0.01628	54.9425	0.01516	71.8203	0.01496	87.8216	0.01475	103.562	0.01422			29.2655	0.01805	114.819	0.01471	118.258	0.01436	120.198	0.01422	121.458	0.0141
	29.2877	0.01949	36.9459	0.0162	54.9659	0.01522	71.8435	0.015	87.8432	0.01473	103.586	0.01429			29.2865	0.01807	114.842	0.01469	118.282	0.01436	120.218	0.01426	121.48	0.01416
	29.3104	0.01952	36.9685	0.01624	54.9879	0.01518	71.8653	0.01498	87.866	0.01475	103.607	0.01426			29.3094	0.01805	114.862	0.01473	118.304	0.01439	120.242	0.01429	121.503	0.0141
	29.3308	0.01953	36.9903	0.01626	55.0112	0.01522	71.8888	0.015	87.8871	0.01473	103.63	0.01426			29.3301	0.01811	114.886	0.01473	118.327	0.01435	120.264	0.01424	121.526	0.01414
	29.3533	0.01955	37.0112	0.0163	55.0323	0.01518	71.9092	0.01498	87.9096	0.01475	103.652	0.01426			29.3536	0.01813	114.909	0.01473	118.348	0.01441	120.288	0.01422	121.547	0.01412
	29.3756	0.01955	37.0342	0.0163	55.0541	0.01524	71.9323	0.01502	87.9318	0.01471	103.675	0.01426			29.3754	0.01809	114.932	0.01473	118.37	0.01439	120.309	0.01426	121.569	0.0142
	29.3989	0.01955	37.0559	0.01632	55.076	0.01522	71.9541	0.01498	87.9549	0.01475	103.695	0.01429			29.3988	0.01811	114.953	0.01475	118.392	0.01443	120.331	0.01426	121.591	0.01418
	29.4199	0.01962	37.0784	0.01626	55.0998	0.01526	71.9782	0.01502	87.9766	0.01473	103.718	0.0143			29.4191	0.01815	114.976	0.01475	118.416	0.01436	120.353	0.01426	121.614	0.01422
	29.4439	0.01958	37.099	0.01632	55.1217	0.01524	71.9999	0.015	87.9981	0.01477	103.74	0.01426			29.4419	0.01817	114.997	0.01475	118.437	0.01441	120.375	0.01426	121.637	0.01416
	29.4657	0.0196	37.1224	0.01632	55.1442	0.01526	72.0222	0.01506	88.0209	0.01475	103.765	0.01433			29.4642	0.01819	115.02	0.01475	118.461	0.01443	120.395	0.01429	121.659	0.01422
	29.4885	0.0196	37.1445	0.01632	55.166	0.01524	72.0439	0.01504	88.044	0.01477	103.785	0.0143			29.4882	0.01817	115.04	0.01477	118.483	0.01443	120.419	0.0143	121.682	0.01416
	29.5093	0.01966	37.1676	0.0163	55.19	0.01526	72.0664	0.01506	88.0669	0.01475	103.807	0.01433			29.5092	0.01817	115.064	0.01477	118.505	0.01441	120.441	0.0143	121.704	0.0142
	29.533	0.01964	37.1888	0.01636	55.2106	0.01526	72.087	0.01504	88.0882	0.01481	103.829	0.01429			29.5321	0.01821	115.085	0.01477	118.526	0.01447	120.465	0.0143	121.725	0.01418
	29.5546	0.01964	37.2121	0.01634	55.233	0.0153	72.1096	0.01508	88.1106	0.01477	103.852	0.01435			29.5542	0.01823	115.109	0.01479	118.549	0.01445	120.485	0.01429	121.747	0.01424
	29.5766	0.01964	37.2337	0.01638	55.2547	0.01528	72.1319	0.01508	88.1324	0.01483	103.874	0.0143			29.577	0.01821	115.129	0.01477	118.57	0.01445	120.508	0.01433	121.77	0.0142
	29.5971	0.01968	37.2557	0.01636	55.2777	0.01532	72.1555	0.01512	88.1539	0.01479	103.897	0.01436			29.5974	0.01823	115.152	0.01481	118.593	0.01445	120.53	0.01433	121.792	0.01424
	29.6205	0.01968	37.2767	0.0164	55.2987	0.01526	72.1765	0.01508	88.176	0.01486	103.918	0.01433			29.6205	0.01825	115.174	0.01483	118.614	0.01445	120.554	0.01435	121.814	0.01422
	29.6424	0.01972	37.3013	0.01636	55.3212	0.01532	72.1981	0.01514	88.1987	0.01481	103.941	0.01436			29.6424	0.01825	115.199	0.01481	118.637	0.01447	120.575	0.01433	121.835	0.01429
	29.6656	0.01972	37.3234	0.0164	55.343	0.0153	72.2208	0.01508	88.2216	0.01483	103.962	0.01435			29.6651	0.01825	115.219	0.01483	118.659	0.01449	120.598	0.01436	121.858	0.01424
	29.6871	0.0197	37.3461	0.01638	55.3664	0.01532	72.2438	0.01512	88.2433	0.01481	103.984	0.01439			29.6857	0.01829	115.242	0.01486	118.683	0.01447	120.62	0.01435	121.881	0.01429
	29.7102	0.01974	37.367	0.01642	55.3884	0.01528	72.2655	0.0151	88.2644	0.01487	104.006	0.01439			29.7088	0.01831	115.264	0.01486	118.704	0.01451	120.643	0.01436	121.904	0.01422
	29.7321	0.01976	37.3895	0.01642	55.4108	0.01534	72.2886	0.01516	88.2867	0.01486	104.029	0.01439			29.7307	0.01833	115.288	0.01481	118.727	0.01451	120.663	0.01436	121.925	0.01426
	29.7538	0.01974	37.4112	0.01646	55.433	0.01534	72.3107	0.01514	88.31	0.01489	104.051	0.01439			29.7543	0.01831	115.308	0.01483	118.748	0.01449	120.686	0.01439	121.948	0.01426
	29.7749	0.0198	37.4345	0.01646	55.4553	0.01538	72.3336	0.01514	88.3325	0.01487	104.074	0.01443			29.7757	0.01831	115.331	0.01489	118.771	0.01451	120.708	0.01436	121.97	0.01426
	29.7988	0.01982	37.4555	0.01648	55.4764	0.01534	72.3544	0.01512	88.3547	0.01487	104.096	0.01439			29.7991	0.01835	115.352	0.01489	118.791	0.01453	120.731	0.01436	121.991	0.01429
	29.8215	0.0198	37.4786	0.01646	55.4986	0.01542	72.3775	0.0152	88.3771	0.01487	104.12	0.01443			29.8206	0.01833	115.375	0.01487	118.815	0.01455	120.751	0.01441	122.013	0.01435
	29.8446	0.0198	37.5001	0.01648	55.5222	0.01536	72.3991	0.01514	88.3997	0.01492	104.141	0.01439			29.8427	0.01835	115.396	0.01487	118.838	0.01455	120.775	0.01441	122.036	0.0143
	29.865	0.01984	37.5225	0.01648	55.5448	0.01538	72.422	0.01518	88.4211	0.01489	104.164	0.01445			29.8634	0.01839	115.419	0.01489	118.861	0.01453	120.796	0.01439	122.059	0.01435
	29.8869	0.01986	37.544	0.0165	55.5664	0.01538	72.4435	0.01516	88.443	0.01493	104.185	0.01441			29.8875	0.01839	115.44	0.01492	118.881	0.01455	120.82	0.01445	122.081	0.0143
	29.9081	0.01986	37.567	0.0165	55.588	0.01544	72.4655	0.01518	88.4662	0.01489	104.207	0.01447			29.9095	0.01842	115.465	0.01489	118.904	0.01455	120.842	0.01441	122.103	0.01435
	29.9321	0.01986	37.5889	0.01652	55.61	0.01542	72.4869	0.01518	88.4878	0.01493	104.228	0.01443			29.9333	0.01839	115.487	0.01489	118.926	0.01455	120.865	0.01443	122.125	0.01433
	29.9538	0.01988	37.6121	0.01652	55.6329	0.01544	72.5107	0.01522	88.5098	0.01492	104.251	0.01447			29.9533	0.01842	115.509	0.01492	118.949	0.01455	120.886	0.01445	122.147	0.01436
	29.9767	0.0199	37.6325	0.01652	55.6549	0.01538	72.5323	0.01518	88.5311	0.01496	104.273	0.01445			29.9757	0.01846	115.53	0.01489	118.971	0.01459	120.909	0.01445	122.17	0.01433
	29.9982	0.0199	37.6557	0.01654	55.6776	0.01544	72.5552	0.01524	88.554	0.01496	104.297	0.01449			29.9973	0.01848	115.553	0.01492	118.993	0.01461	120.929	0.01447	122.192	0.01436
	30.0214	0.01992	37.6777	0.01659	55.7	0.01544	72.577	0.01522	88.5767	0.01496	104.319	0.01445			30.0215	0.01844	115.574	0.01493	119.015	0.01461	120.953	0.01449	122.214	0.01435
	30.0422	0.01994	37.7014	0.01656	55.7219	0.01544	72.5997	0.01524	88.5994	0.01493	104.34	0.01451			30.0425	0.01844	115.597	0.01498	119.038	0.01459	120.974	0.01445	122.236	0.01439
	30.0653	0.01996	37.7232	0.01659	55.7434	0.01544	72.6211	0.01522	88.6213	0.01496	104.362	0.01447			30.0655	0.01848	115.619	0.01496	119.059	0.01461	120.999	0.01447	122.258	0.01436
	30.0873	0.01998	37.7459	0.0166	55.7659	0.01551	72.6431	0.01526	88.6438	0.01496	104.385	0.01453			30.0861	0.0185	115.643	0.01496	119.081	0.01461	121.019	0.01447	122.28	0.01443
	30.11	0.01998	37.767	0.0166	55.7882	0.01544	72.6656	0.01526	88.6656	0.015	104.407	0.01449			30.1096	0.0185	115.664	0.01496	119.103	0.01463	121.042	0.01451	122.303	0.01439
	30.1306	0.02002	37.7892	0.01659	55.8109	0.01551	72.6897	0.01528	88.6875	0.01498	104.43	0.01455			30.1303	0.01854	115.686	0.015	119.127	0.01463	121.064	0.01447	122.325	0.01441
	30.1543	0.02004	37.8106	0.01665	55.8324	0.01549	72.7112	0.0152	88.7085	0.01504	104.452	0.01451			30.1537	0.01856	115.708	0.01498	119.147	0.01461	121.087	0.01451	122.347	0.01436
	30.1761	0.02002	37.8339	0.01662	55.8545	0.01555	72.7321	0.0153	88.7328	0.01502	104.475	0.01453			30.1752	0.01852	115.732	0.01498	119.171	0.01467	121.108	0.01449	122.368	0.01441
	30.1996	0.02002	37.8555	0.01665	55.8767	0.01551	72.7542	0.01528	88.755	0.01504	104.496	0.01451			30.1986	0.01852	115.752	0.01498	119.193	0.01465	121.131	0.01453	122.392	0.01441
	30.2208	0.02004	37.8794	0.01665	55.9002	0.01555	72.7775	0.01532	88.7775	0.015	104.518	0.01455			30.2186	0.01856	115.776	0.01502	119.217	0.01465	121.153	0.01453	122.415	0.01441
	30.2436	0.02008	37.8991	0.01666	55.9228	0.01551	72.8	0.01528	88.799	0.01504	104.541	0.01451			30.2426	0.01858	115.797	0.01498	119.238	0.01467	121.175	0.01455	122.438	0.01441
	30.2653	0.02008	37.9214	0.01669	55.9449	0.01553	72.8221	0.01534	88.8208	0.01502	104.563	0.01457			30.2649	0.01858	115.82	0.01502	119.26	0.01467	121.196	0.01453	122.459	0.01445
	30.288	0.02006	37.9436	0.01671	55.9667	0.01553	72.8433	0.01528	88.8428	0.01508	104.585	0.01453			30.2892	0.01858	115.84	0.01502	119.282	0.01467	121.219	0.01455	122.481	0.01441
	30.3084	0.0201	37.9674	0.01669	55.9885	0.01557	72.866	0.01532	88.8659	0.01502	104.606	0.01459			30.3095	0.01862	115.864	0.01508	119.304	0.01467	121.241	0.01453	122.504	0.01447
	30.3318	0.02012	37.9887	0.01671	56.0099	0.01553	72.8879	0.01532	88.8881	0.01506	104.629	0.01453			30.3328	0.01864	115.886	0.01504	119.325	0.01469	121.264	0.01457	122.525	0.01443
	30.3537	0.02012	38.0117	0.01675	56.0322	0.01561	72.9098	0.01536	88.9106	0.01506	104.652	0.01457			30.3535	0.01866	115.909	0.01504	119.348	0.01471	121.285	0.01455	122.546	0.01447
	30.377	0.02017	38.0339	0.01675	56.0552	0.01557	72.932	0.01532	88.932	0.01508	104.674	0.01455			30.3763	0.01864	115.929	0.01504	119.37	0.01471	121.308	0.01459	122.569	0.01445
	30.3977	0.02015	38.0569	0.01673	56.0775	0.01559	72.9552	0.01538	88.9538	0.01506	104.697	0.01461			30.3967	0.01866	115.953	0.0151	119.394	0.01471	121.33	0.01455	122.592	0.01447
	30.42	0.02019	38.078	0.01675	56.0997	0.01557	72.9764	0.01534	88.9758	0.01512	104.719	0.01459			30.4206	0.01868	115.975	0.01508	119.414	0.01469	121.354	0.01457	122.615	0.01445
	30.4414	0.02017	38.1009	0.01677	56.1211	0.01563	72.9987	0.0154	88.9986	0.01508	104.741	0.01461			30.4417	0.0187	115.999	0.0151	119.437	0.01475	121.376	0.01457	122.635	0.01447
	30.4655	0.02023	38.1225	0.01677	56.1427	0.01559	73.0214	0.01536	89.0211	0.0151	104.762	0.01457			30.4657	0.01868	116.02	0.01506	119.459	0.01473	121.398	0.01459	122.657	0.01449
	30.4872	0.02021	38.1449	0.01681	56.1659	0.01565	73.0444	0.01538	89.0433	0.0151	104.784	0.01463			30.4856	0.01868	116.043	0.01508	119.482	0.01475	121.42	0.01457	122.68	0.01451
	30.5104	0.02023	38.1662	0.01679	56.1883	0.01561	73.0662	0.01534	89.0648	0.01514	104.807	0.01461			30.5087	0.01874	116.064	0.01508	119.504	0.01475	121.442	0.01461	122.704	0.01447
	30.532	0.02023	38.1888	0.01679	56.2107	0.01565	73.0888	0.0154	89.0875	0.01512	104.831	0.01463			30.5301	0.01876	116.086	0.01508	119.527	0.01477	121.462	0.01459	122.725	0.01453
	30.5554	0.02027	38.2108	0.01683	56.2331	0.01563	73.1105	0.01538	89.1101	0.01514	104.852	0.01459			30.5547	0.01874	116.107	0.0151	119.549	0.01475	121.485	0.01465	122.748	0.01453
	30.5755	0.02025	38.2346	0.01683	56.2561	0.01567	73.1324	0.01542	89.1333	0.0151	104.873	0.01467			30.5759	0.01874	116.13	0.01512	119.572	0.01475	121.508	0.01461	122.77	0.01455
	30.5989	0.02031	38.2557	0.01683	56.2779	0.01565	73.154	0.0154	89.1553	0.01516	104.895	0.01465			30.5986	0.0188	116.153	0.01508	119.592	0.01477	121.531	0.01463	122.793	0.01453
	30.6203	0.02029	38.2786	0.01687	56.2996	0.01573	73.1764	0.01542	89.1773	0.01512	104.919	0.01465			30.6211	0.01878	116.176	0.01512	119.616	0.01481	121.552	0.01461	122.814	0.01455
	30.6433	0.02029	38.3001	0.01687	56.3222	0.01567	73.1987	0.01542	89.1991	0.01516	104.941	0.01463			30.6439	0.01878	116.196	0.01512	119.637	0.01479	121.574	0.01467	122.837	0.01455
	30.6641	0.02033	38.323	0.01687	56.344	0.01569	73.2215	0.01544	89.2207	0.01516	104.963	0.01469			30.6642	0.0188	116.219	0.01516	119.66	0.01481	121.596	0.01465	122.858	0.01455
	30.6869	0.02033	38.3433	0.01689	56.3657	0.01569	73.2439	0.01544	89.2424	0.01518	104.985	0.01467			30.6875	0.01882	116.241	0.01514	119.681	0.01479	121.62	0.01469	122.881	0.01455
	30.708	0.02033	38.3676	0.01689	56.3876	0.01571	73.2647	0.01549	89.2654	0.01516	105.007	0.01471			30.7085	0.0188	116.264	0.01512	119.704	0.01481	121.642	0.01461	122.902	0.01457
	30.7322	0.02035	38.3894	0.01691	56.4099	0.01571	73.287	0.01546	89.2873	0.01518	105.03	0.01467			30.7321	0.01884	116.286	0.01514	119.726	0.01479	121.664	0.01469	122.925	0.01457
	30.7539	0.02037	38.4132	0.01691	56.4321	0.01577	73.3106	0.01551	89.3104	0.01518	105.051	0.01473			30.7527	0.01884	116.309	0.0152	119.749	0.01481	121.686	0.01465	122.946	0.01459
	30.7769	0.02041	38.4334	0.01691	56.456	0.01571	73.3327	0.01549	89.331	0.0152	105.074	0.01469			30.7757	0.01886	116.331	0.01516	119.771	0.01481	121.709	0.01469	122.971	0.01457
	30.7986	0.02037	38.4554	0.01695	56.4774	0.01575	73.355	0.01553	89.3536	0.0152	105.096	0.01473			30.7971	0.01886	116.354	0.01516	119.794	0.01483	121.73	0.01469	122.992	0.01459
	30.8214	0.02039	38.4776	0.01695	56.4999	0.01573	73.3773	0.01551	89.3756	0.01522	105.119	0.01469			30.8214	0.01888	116.375	0.01518	119.816	0.01486	121.753	0.01473	123.015	0.01459
	30.8417	0.02043	38.5014	0.01697	56.5216	0.01577	73.4	0.01551	89.3997	0.01518	105.14	0.01475			30.8425	0.01888	116.397	0.01522	119.838	0.01486	121.775	0.01469	123.036	0.01461
	30.8654	0.02045	38.5226	0.01697	56.544	0.01575	73.422	0.01549	89.4205	0.01528	105.163	0.01475			30.8656	0.0189	116.419	0.01518	119.858	0.01486	121.798	0.01473	123.058	0.01461
	30.8875	0.02043	38.5453	0.01699	56.5649	0.01579	73.4434	0.01553	89.4438	0.01524	105.186	0.01477			30.8866	0.0189	116.442	0.01522	119.882	0.01487	121.818	0.01469	123.079	0.01465
	30.9109	0.02047	38.5666	0.01699	56.5889	0.01577	73.4661	0.01551	89.466	0.01526	105.209	0.01471			30.9097	0.01892	116.463	0.0152	119.904	0.01486	121.841	0.01475	123.103	0.01465
	30.932	0.02043	38.5895	0.01699	56.6112	0.01579	73.4875	0.01555	89.4887	0.01524	105.23	0.01475			30.93	0.01895	116.486	0.01524	119.928	0.01487	121.863	0.01473	123.125	0.01463
	30.9538	0.02051	38.6105	0.01701	56.6341	0.01575	73.51	0.01553	89.5095	0.01524	105.252	0.01473			30.9537	0.01901	116.507	0.01522	119.948	0.01487	121.887	0.01475	123.148	0.01461
	30.9755	0.02051	38.6338	0.01703	56.6546	0.01579	73.5313	0.01557	89.5324	0.01524	105.274	0.01477			30.9759	0.01899	116.531	0.01524	119.971	0.01492	121.908	0.01473	123.169	0.01465
	30.9989	0.02053	38.6559	0.01699	56.6766	0.01577	73.5541	0.01557	89.5539	0.01526	105.295	0.01475			30.9999	0.01901	116.553	0.0152	119.993	0.01489	121.931	0.01477	123.192	0.01465
	31.0208	0.02049	38.6782	0.01705	56.6989	0.01585	73.5767	0.01561	89.5772	0.01524	105.317	0.01481			31.02	0.01899	116.576	0.01526	120.016	0.01492	121.953	0.01473	123.213	0.01469
	31.0436	0.02055	38.6991	0.01707	56.7223	0.01581	73.6	0.01551	89.5976	0.01528	105.34	0.01479			31.0422	0.01903	116.597	0.01524	120.037	0.01489	121.975	0.01477	123.237	0.01469
	31.0645	0.02055	38.7224	0.01709	56.7437	0.01583	73.6212	0.01559	89.6205	0.01526	105.363	0.01483			31.0633	0.01901	116.62	0.01526	120.06	0.01496	121.996	0.01475	123.258	0.01467
	31.0878	0.02057	38.7448	0.01709	56.7663	0.01583	73.644	0.01559	89.6421	0.0153	105.385	0.01477			31.0877	0.01903	116.641	0.01526	120.082	0.01493	122.019	0.01481	123.281	0.01469
	31.1081	0.02057	38.7684	0.01709	56.7882	0.01587	73.6659	0.01561	89.6664	0.01528	105.406	0.01483			31.109	0.01903	116.663	0.0153	120.105	0.01493	122.042	0.01477	123.302	0.01471
	31.1321	0.02059	38.7897	0.01709	56.8105	0.01585	73.6881	0.01557	89.6874	0.0153	105.429	0.01481			31.132	0.01905	116.686	0.01528	120.125	0.01493	122.065	0.01479	123.325	0.01469
	31.1537	0.02059	38.8123	0.01713	56.8322	0.01589	73.7098	0.01563	89.7107	0.0153	105.451	0.01483			31.1535	0.01905	116.71	0.0153	120.148	0.01498	122.087	0.01477	123.346	0.01471
	31.1769	0.02059	38.8337	0.01713	56.855	0.01585	73.7328	0.01561	89.7318	0.0153	105.474	0.01481			31.1763	0.01907	116.731	0.01526	120.171	0.01492	122.109	0.01483	123.369	0.01469
	31.197	0.02061	38.8562	0.01713	56.8769	0.01589	73.7551	0.01563	89.7544	0.01532	105.496	0.01486			31.197	0.01905	116.752	0.01534	120.194	0.01493	122.13	0.01479	123.392	0.01471
	31.2198	0.02068	38.8773	0.01713	56.8994	0.01587	73.7779	0.01561	89.7752	0.01536	105.519	0.01483			31.2199	0.01911	116.774	0.01532	120.214	0.01493	122.153	0.01483	123.414	0.01469
	31.2428	0.02063	38.9005	0.01715	56.9206	0.01593	73.7983	0.01563	89.7992	0.01534	105.541	0.01486			31.2416	0.01911	116.798	0.01532	120.237	0.01502	122.175	0.01479	123.434	0.01473
	31.2665	0.02069	38.9225	0.01715	56.9435	0.01593	73.8212	0.01563	89.821	0.01534	105.563	0.01483			31.2654	0.01911	116.82	0.01526	120.26	0.01498	122.197	0.01486	123.458	0.01475
	31.2878	0.02065	38.9457	0.01717	56.9665	0.01591	73.8436	0.01567	89.8447	0.01536	105.585	0.01489			31.2856	0.01909	116.842	0.01534	120.283	0.015	122.219	0.01481	123.481	0.01477
	31.3106	0.02072	38.9661	0.01717	56.9895	0.01589	73.8663	0.01565	89.865	0.01538	105.608	0.01486			31.3093	0.01917	116.864	0.01532	120.305	0.01496	122.242	0.01486	123.505	0.01471
	31.3316	0.02069	38.9882	0.01723	57.0105	0.01593	73.8881	0.01569	89.8875	0.0154	105.629	0.01487			31.3315	0.01915	116.886	0.01536	120.327	0.015	122.263	0.01486	123.526	0.01475
	31.3546	0.02069	39.0104	0.01722	57.0334	0.01595	73.9107	0.01565	89.9094	0.01542	105.651	0.01486			31.3554	0.01919	116.908	0.01532	120.349	0.01498	122.286	0.01489	123.548	0.01475
	31.3746	0.02074	39.034	0.01719	57.0551	0.01597	73.9321	0.01569	89.9329	0.01538	105.672	0.01492			31.376	0.01915	116.931	0.01536	120.371	0.01502	122.308	0.01487	123.569	0.01475
	31.3985	0.02078	39.0556	0.01719	57.0771	0.01595	73.9542	0.01565	89.954	0.01538	105.695	0.01492			31.3988	0.01921	116.953	0.01538	120.391	0.015	122.331	0.01489	123.592	0.01477
	31.4201	0.02075	39.0786	0.01726	57.098	0.01597	73.9759	0.01573	89.977	0.0154	105.718	0.01493			31.4205	0.01919	116.975	0.0154	120.415	0.01506	122.351	0.01487	123.612	0.01479
	31.444	0.0208	39.1002	0.01723	57.1216	0.01599	73.9987	0.01571	89.9986	0.01538	105.741	0.01487			31.4429	0.01921	116.996	0.01534	120.437	0.01502	122.374	0.01493	123.636	0.01479
	31.4641	0.02078	39.124	0.01726	57.1434	0.01599	74.0214	0.01571	90.0211	0.01542	105.763	0.01492			31.4631	0.01923	117.019	0.0154	120.46	0.01504	122.397	0.01487	123.658	0.01479
	31.4867	0.02082	39.1447	0.01726	57.1664	0.01595	74.0433	0.01573	90.0422	0.01542	105.786	0.01492			31.4867	0.01929	117.042	0.01538	120.481	0.01502	122.421	0.01492	123.681	0.01481
	31.5082	0.02082	39.1673	0.0173	57.187	0.01599	74.0645	0.01577	90.0654	0.01544	105.807	0.01493			31.5084	0.01923	117.065	0.0154	120.504	0.01506	122.442	0.01489	123.702	0.01479
	31.5325	0.02084	39.1889	0.0173	57.2095	0.01601	74.0878	0.01575	90.0874	0.01544	105.83	0.01492			31.5321	0.01925	117.087	0.01534	120.525	0.01506	122.465	0.01496	123.724	0.01483
	31.5535	0.02082	39.2118	0.01728	57.2314	0.01603	74.1107	0.01577	90.1101	0.01544	105.85	0.01498			31.5523	0.01925	117.109	0.01544	120.549	0.01508	122.486	0.01489	123.747	0.01481
	31.5767	0.02086	39.2328	0.01728	57.2556	0.01599	74.1341	0.01571	90.1305	0.01546	105.874	0.01493			31.5752	0.01931	117.131	0.0154	120.571	0.01506	122.509	0.01493	123.771	0.01479
	31.5985	0.02084	39.2554	0.01734	57.2767	0.01603	74.1553	0.01577	90.1542	0.01546	105.896	0.01498			31.5963	0.01931	117.153	0.0154	120.594	0.0151	122.53	0.01492	123.792	0.01486
	31.6221	0.0209	39.2767	0.01732	57.3	0.01603	74.1775	0.01579	90.1761	0.01546	105.92	0.01496			31.6212	0.01935	117.174	0.01538	120.615	0.01508	122.552	0.01498	123.815	0.01483
	31.6425	0.0209	39.3009	0.01734	57.3221	0.01603	74.199	0.01577	90.2006	0.01546	105.94	0.015			31.6427	0.01931	117.197	0.01546	120.639	0.01512	122.574	0.01492	123.837	0.01483
	31.6659	0.02092	39.3224	0.0173	57.3451	0.01603	74.2213	0.01575	90.2211	0.01544	105.963	0.01498			31.6661	0.01935	117.219	0.01542	120.659	0.0151	122.597	0.01498	123.859	0.01486
	31.687	0.0209	39.3452	0.01736	57.3658	0.01606	74.2428	0.01581	90.244	0.01546	105.985	0.015			31.6875	0.01935	117.242	0.01546	120.682	0.01514	122.619	0.01493	123.88	0.01487
	31.7098	0.02094	39.3665	0.01734	57.3887	0.01606	74.2656	0.01579	90.2649	0.01549	106.008	0.01496			31.7105	0.01935	117.264	0.01538	120.704	0.0151	122.64	0.015	123.904	0.01487
	31.7309	0.02096	39.3893	0.01738	57.4099	0.01608	74.2874	0.01581	90.2878	0.01549	106.029	0.015			31.7306	0.01937	117.285	0.01546	120.726	0.01514	122.663	0.01498	123.925	0.01486
	31.7536	0.021	39.4103	0.01738	57.4332	0.01608	74.3108	0.01581	90.3083	0.01551	106.052	0.01498			31.754	0.01941	117.307	0.01546	120.748	0.0151	122.686	0.015	123.947	0.01487
	31.7748	0.02098	39.4336	0.01744	57.4538	0.01612	74.3317	0.01583	90.332	0.01551	106.073	0.01502			31.775	0.01937	117.331	0.01553	120.771	0.01514	122.708	0.01496	123.968	0.01489
	31.7989	0.021	39.4557	0.0174	57.4768	0.01612	74.3538	0.01581	90.3534	0.01551	106.096	0.015			31.7979	0.01941	117.353	0.01546	120.792	0.01514	122.731	0.015	123.991	0.01487
	31.8204	0.02096	39.4796	0.01742	57.499	0.01612	74.3758	0.01583	90.3774	0.01551	106.117	0.01502			31.8189	0.01939	117.375	0.01551	120.816	0.01518	122.753	0.01496	124.013	0.01489
	31.8432	0.02104	39.5003	0.0174	57.5224	0.01608	74.3999	0.01581	90.3976	0.01553	106.14	0.01502			31.8421	0.01945	117.397	0.01551	120.837	0.01514	122.776	0.01502	124.037	0.01489
	31.8648	0.021	39.5221	0.01744	57.5432	0.01609	74.4215	0.01585	90.4206	0.01555	106.163	0.01506			31.864	0.01941	117.421	0.01551	120.86	0.01518	122.797	0.015	124.058	0.01489
	31.888	0.02104	39.5444	0.01746	57.5668	0.01614	74.4445	0.01585	90.4422	0.01555	106.185	0.01502			31.8879	0.01945	117.441	0.01549	120.882	0.01514	122.819	0.01504	124.081	0.01492
	31.9084	0.02102	39.5683	0.01746	57.588	0.01614	74.4662	0.01585	90.4665	0.01555	106.206	0.01506			31.9091	0.01943	117.464	0.01557	120.905	0.01514	122.842	0.01502	124.103	0.01493
	31.9321	0.02108	39.5891	0.01744	57.6107	0.01616	74.489	0.01585	90.4873	0.01555	106.229	0.01508			31.9324	0.01952	117.486	0.01551	120.926	0.01512	122.864	0.01504	124.125	0.01493
	31.9544	0.02104	39.612	0.0175	57.6314	0.01616	74.5102	0.01587	90.5106	0.01561	106.252	0.01508			31.9534	0.01947	117.508	0.01557	120.948	0.01518	122.886	0.01502	124.146	0.01496
	31.978	0.0211	39.6334	0.01746	57.6555	0.01618	74.5329	0.01587	90.5325	0.01559	106.276	0.01504			31.9767	0.01952	117.53	0.01555	120.97	0.01514	122.908	0.01504	124.169	0.01498
	31.9985	0.02106	39.6566	0.0175	57.6771	0.01618	74.5541	0.01589	90.5552	0.01559	106.297	0.01506			31.9971	0.01952	117.552	0.01557	120.994	0.0152	122.93	0.0151	124.192	0.01496
	32.0202	0.02114	39.6767	0.0175	57.701	0.01616	74.5775	0.01591	90.5759	0.01559	106.319	0.01508			32.0201	0.01955	117.574	0.01555	121.015	0.01516	122.952	0.0151	124.216	0.01496
	32.042	0.02114	39.7002	0.01754	57.7212	0.0162	74.598	0.01593	90.5989	0.01559	106.34	0.0151			32.0428	0.01952	117.597	0.01557	121.037	0.01526	122.976	0.01502	124.236	0.01496
	32.0659	0.02118	39.7221	0.0175	57.7437	0.01622	74.6208	0.01591	90.6204	0.01561	106.363	0.0151			32.0668	0.01953	117.62	0.01553	121.059	0.01522	122.997	0.01508	124.258	0.015
	32.0875	0.02116	39.7454	0.01752	57.7649	0.01622	74.6425	0.01595	90.6433	0.01561	106.384	0.01514			32.0874	0.01953	117.642	0.01561	121.083	0.01524	123.02	0.01508	124.28	0.015
	32.1101	0.0212	39.7662	0.01752	57.789	0.01622	74.6663	0.01593	90.6644	0.01563	106.407	0.01512			32.1094	0.0196	117.664	0.01555	121.105	0.01518	123.042	0.01512	124.304	0.01498
	32.1314	0.02116	39.7886	0.0176	57.81	0.01624	74.6879	0.01593	90.6868	0.01565	106.429	0.01512			32.1305	0.0196	117.686	0.01559	121.127	0.01526	123.063	0.01508	124.325	0.01498
	32.1544	0.0212	39.8109	0.01756	57.8329	0.01624	74.7108	0.01593	90.7085	0.01563	106.452	0.0151			32.154	0.01962	117.708	0.01557	121.148	0.01524	123.085	0.01512	124.348	0.01502
	32.1752	0.0212	39.8348	0.0176	57.8547	0.01624	74.7326	0.01593	90.7326	0.01563	106.472	0.01516			32.1762	0.01958	117.729	0.01565	121.171	0.01526	123.108	0.01508	124.369	0.01502
	32.1984	0.02126	39.8566	0.01756	57.8775	0.01622	74.7548	0.01593	90.7543	0.01565	106.495	0.01514			32.1982	0.01964	117.753	0.01563	121.192	0.01522	123.131	0.01512	124.392	0.01502
	32.2204	0.02125	39.8791	0.0176	57.8987	0.01624	74.7755	0.01597	90.7772	0.01567	106.517	0.01514			32.2202	0.01964	117.776	0.01563	121.215	0.01528	123.154	0.0151	124.413	0.01498
	32.2431	0.02128	39.9002	0.0176	57.9214	0.01626	74.799	0.01599	90.7988	0.01565	106.541	0.01512			32.2426	0.01968	117.797	0.01559	121.237	0.01526	123.175	0.01516	124.436	0.01502
	32.2644	0.02126	39.9231	0.01762	57.9435	0.01624	74.8221	0.01597	90.8211	0.01567	106.562	0.01514			32.2639	0.01964	117.819	0.01565	121.26	0.01528	123.197	0.01512	124.458	0.015
	32.2865	0.02131	39.944	0.01762	57.966	0.01626	74.8447	0.01597	90.8418	0.01567	106.585	0.01514			32.2869	0.01968	117.841	0.01563	121.281	0.01524	123.219	0.01516	124.481	0.015
	32.3091	0.02131	39.9666	0.01766	57.987	0.0163	74.865	0.01601	90.8654	0.01569	106.607	0.01516			32.3089	0.01966	117.864	0.01567	121.303	0.01532	123.242	0.01512	124.502	0.01502
	32.3326	0.02137	39.9893	0.01764	58.0105	0.0163	74.8879	0.01603	90.8878	0.01567	106.63	0.01516			32.3315	0.0197	117.887	0.01563	121.326	0.01528	123.264	0.01514	124.525	0.01506
	32.3547	0.02131	40.0124	0.01768	58.0326	0.0163	74.9097	0.01599	90.9112	0.01569	106.651	0.0152			32.3523	0.01966	117.908	0.01565	121.35	0.0153	123.286	0.01512	124.547	0.01504
	32.3765	0.02135	40.0333	0.01766	58.0566	0.0163	74.9333	0.01599	90.9315	0.01569	106.674	0.0152			32.3749	0.01972	117.931	0.01563	121.372	0.01526	123.308	0.01516	124.571	0.01506
	32.3987	0.02135	40.0545	0.01772	58.0773	0.0163	74.9549	0.01601	90.9541	0.01571	106.695	0.01522			32.3979	0.01968	117.953	0.01567	121.393	0.01532	123.33	0.01516	124.592	0.01504
	32.4208	0.02141	40.077	0.0177	58.1004	0.01634	74.9776	0.01601	90.9756	0.01571	106.719	0.01522			32.4219	0.01974	117.974	0.01565	121.416	0.0153	123.352	0.0152	124.615	0.01508
	32.4419	0.02139	40.1006	0.0177	58.1214	0.01634	74.9985	0.01606	90.9999	0.01573	106.739	0.01522			32.4435	0.01972	117.996	0.01569	121.438	0.01532	123.375	0.01518	124.636	0.01508
	32.4645	0.02141	40.1224	0.0177	58.144	0.01634	75.0218	0.01601	91.021	0.01569	106.762	0.0152			32.466	0.01974	118.019	0.01567	121.459	0.01532	123.397	0.0152	124.659	0.01506
	32.487	0.02139	40.1445	0.01774	58.1647	0.01636	75.0436	0.01601	91.0435	0.01573	106.784	0.01522			32.4865	0.01974	118.042	0.01567	121.481	0.01536	123.419	0.01518	124.679	0.01508
	32.5099	0.02145	40.1667	0.01772	58.1884	0.01638	75.0656	0.01612	91.0648	0.01571	106.808	0.01522			32.5093	0.0198	118.064	0.01565	121.504	0.0153	123.44	0.01522	124.702	0.01514
	32.5313	0.02141	40.1903	0.01774	58.2096	0.01636	75.0873	0.01609	91.0878	0.01575	106.829	0.01524			32.5302	0.01978	118.085	0.01571	121.526	0.01536	123.464	0.01518	124.724	0.0151
	32.5524	0.02149	40.2113	0.01772	58.2334	0.01638	75.1105	0.01606	91.1085	0.01577	106.852	0.01524			32.5533	0.01982	118.109	0.01569	121.548	0.01534	123.487	0.0152	124.748	0.01512
	32.5747	0.02147	40.2337	0.01779	58.2538	0.01638	75.1306	0.01609	91.1319	0.01579	106.874	0.01526			32.5753	0.0198	118.132	0.01573	121.57	0.01538	123.51	0.0152	124.769	0.0151
	32.5982	0.02149	40.2561	0.01781	58.2767	0.01642	75.1545	0.01609	91.1536	0.01575	106.896	0.01522			32.598	0.01984	118.154	0.01567	121.592	0.01534	123.531	0.01522	124.791	0.01514
	32.6209	0.02145	40.2783	0.01782	58.2982	0.0164	75.1765	0.01609	91.1772	0.01577	106.916	0.01526			32.6195	0.01984	118.176	0.01573	121.615	0.01538	123.553	0.01522	124.813	0.01514
	32.643	0.02153	40.2994	0.01782	58.3223	0.0164	75.2009	0.01608	91.1973	0.01575	106.94	0.01528			32.6416	0.01988	118.198	0.01573	121.638	0.0153	123.575	0.01524	124.837	0.01516
	32.6657	0.02151	40.3221	0.01787	58.3433	0.0164	75.2218	0.01608	91.2207	0.01581	106.963	0.01526			32.6636	0.01984	118.22	0.01575	121.66	0.01542	123.596	0.01526	124.858	0.01514
	32.6881	0.02153	40.3442	0.01782	58.367	0.01642	75.244	0.01609	91.2423	0.01581	106.986	0.01528			32.6875	0.0199	118.241	0.01573	121.682	0.01536	123.618	0.0153	124.881	0.01516
	32.7093	0.02151	40.3671	0.01782	58.3888	0.0164	75.2652	0.01612	91.267	0.01581	107.006	0.0153			32.7094	0.01986	118.263	0.01579	121.705	0.01542	123.641	0.01524	124.903	0.01516
	32.7321	0.02159	40.3889	0.01781	58.4117	0.01642	75.2882	0.01614	91.2884	0.01577	107.029	0.0153			32.7319	0.01992	118.285	0.01575	121.726	0.0154	123.664	0.01526	124.926	0.01516
	32.7543	0.02155	40.4117	0.01787	58.4318	0.01646	75.3086	0.01614	91.3107	0.01583	107.051	0.0153			32.7538	0.0199	118.309	0.01579	121.748	0.01544	123.686	0.01524	124.947	0.01514
	32.7767	0.02159	40.4339	0.01782	58.4553	0.01648	75.332	0.01614	91.332	0.01581	107.075	0.01532			32.777	0.01996	118.331	0.01575	121.771	0.0154	123.707	0.0153	124.97	0.0152
	32.7984	0.02159	40.456	0.01785	58.4763	0.01646	75.3535	0.01612	91.3547	0.01583	107.096	0.01532			32.798	0.01994	118.352	0.01581	121.793	0.01544	123.73	0.01528	124.991	0.01518
	32.8199	0.02165	40.4772	0.01787	58.4996	0.01646	75.3775	0.01614	91.375	0.01583	107.119	0.01532			32.8204	0.02	118.374	0.01577	121.814	0.01542	123.752	0.0153	125.014	0.01518
	32.8419	0.02161	40.4998	0.01793	58.5204	0.01646	75.3977	0.01614	91.398	0.01587	107.14	0.01534			32.8424	0.01996	118.397	0.01581	121.837	0.01546	123.775	0.01526	125.036	0.01516
	32.8647	0.02165	40.5226	0.01791	58.5435	0.01648	75.4204	0.01618	91.4199	0.01585	107.163	0.0153			32.8646	0.01998	118.42	0.01577	121.859	0.01542	123.797	0.0153	125.06	0.01514
	32.8876	0.02161	40.5455	0.01795	58.565	0.01648	75.4426	0.0162	91.444	0.01585	107.183	0.01536			32.8863	0.01996	118.442	0.01583	121.882	0.01546	123.82	0.01528	125.079	0.0153
	32.9099	0.02169	40.5676	0.01789	58.589	0.0165	75.4665	0.01618	91.464	0.01583	107.207	0.01538			32.9088	0.02002	118.464	0.01583	121.905	0.01544	123.843	0.01528	125.103	0.01526
	32.932	0.02167	40.589	0.01797	58.6101	0.0165	75.4878	0.01618	91.4871	0.01591	107.229	0.01536			32.9304	0.02002	118.487	0.01583	121.927	0.01546	123.864	0.01528	125.125	0.0152
	32.9541	0.02169	40.6105	0.01797	58.6334	0.01652	75.5107	0.01622	91.5093	0.01587	107.252	0.01538			32.9539	0.02004	118.509	0.01581	121.948	0.01544	123.885	0.01536	125.149	0.01522
	32.9757	0.02171	40.6334	0.01797	58.6545	0.0165	75.5329	0.01622	91.5327	0.01593	107.272	0.01538			32.9762	0.02	118.531	0.01585	121.971	0.01549	123.908	0.01532	125.169	0.0152
	32.9976	0.02175	40.6557	0.01797	58.6775	0.01652	75.5557	0.0162	91.554	0.01589	107.296	0.0154			32.9988	0.02006	118.553	0.01581	121.992	0.01546	123.93	0.01534	125.192	0.01524
	33.021	0.02173	40.6783	0.01799	58.698	0.01654	75.5761	0.0162	91.5771	0.01591	107.318	0.01538			33.0204	0.02002	118.575	0.01587	122.014	0.01553	123.953	0.01536	125.213	0.0152
	33.0435	0.02179	40.7001	0.01797	58.7216	0.01656	75.5994	0.01622	91.5994	0.01587	107.342	0.0154			33.0429	0.02008	118.597	0.01585	122.038	0.01549	123.974	0.01538	125.236	0.01528
	33.0659	0.02173	40.7229	0.01803	58.7441	0.01654	75.621	0.01622	91.622	0.01591	107.363	0.01538			33.0638	0.02004	118.619	0.01589	122.06	0.01553	123.996	0.01538	125.258	0.01526
	33.0874	0.02179	40.744	0.01799	58.7674	0.01654	75.6437	0.01624	91.6424	0.01591	107.386	0.0154			33.0859	0.0201	118.641	0.01587	122.083	0.01551	124.019	0.0154	125.282	0.01526
	33.109	0.02179	40.7666	0.01805	58.7876	0.01654	75.6647	0.01626	91.6661	0.01597	107.407	0.0154			33.1094	0.02008	118.664	0.01591	122.104	0.01555	124.042	0.01534	125.303	0.01524
	33.1314	0.02183	40.789	0.01803	58.81	0.01656	75.6875	0.01626	91.6879	0.01593	107.429	0.01542			33.1324	0.02015	118.687	0.01585	122.126	0.01551	124.064	0.01538	125.324	0.0153
	33.1543	0.02179	40.8112	0.01805	58.8317	0.01656	75.7094	0.01626	91.7099	0.01595	107.45	0.01544			33.1542	0.02012	118.709	0.01587	122.149	0.01557	124.086	0.01538	125.347	0.01528
	33.1758	0.02183	40.8332	0.01803	58.8558	0.0166	75.7331	0.01626	91.7309	0.01593	107.474	0.01544			33.1759	0.02017	118.731	0.01589	122.171	0.01551	124.108	0.0154	125.37	0.01528
	33.1987	0.02181	40.8548	0.01809	58.8768	0.01659	75.754	0.01626	91.7537	0.01597	107.496	0.0154			33.1975	0.02015	118.753	0.01591	122.193	0.01557	124.13	0.0154	125.392	0.01528
	33.2208	0.02188	40.8779	0.01805	58.8997	0.01662	75.7776	0.01628	91.7756	0.01595	107.519	0.01544			33.2204	0.02021	118.775	0.01589	122.215	0.01555	124.151	0.01542	125.414	0.01532
	33.2425	0.02183	40.9014	0.01807	58.9207	0.01665	75.7991	0.0163	91.7991	0.01599	107.539	0.01546			33.2432	0.02015	118.796	0.01593	122.237	0.01557	124.175	0.01542	125.436	0.0153
	33.2641	0.02192	40.9232	0.01805	58.9438	0.01665	75.8218	0.0163	91.8212	0.01593	107.562	0.01549			33.2654	0.02019	118.82	0.01591	122.259	0.01555	124.199	0.01532	125.458	0.01532
	33.2875	0.0219	40.9451	0.01811	58.965	0.0166	75.8418	0.01632	91.8438	0.01597	107.584	0.01549			33.2867	0.02023	118.843	0.01595	122.281	0.01559	124.22	0.01549	125.48	0.0153
	33.3093	0.02192	40.967	0.01811	58.9881	0.01665	75.8658	0.01632	91.8656	0.01595	107.608	0.01546			33.3087	0.02025	118.865	0.01589	122.304	0.01555	124.241	0.01546	125.502	0.01536
	33.3313	0.02192	40.9894	0.01813	59.0097	0.01662	75.8878	0.0163	91.8876	0.01597	107.629	0.01544			33.3306	0.02023	118.886	0.01593	122.326	0.01559	124.264	0.01542	125.525	0.0153
	33.3532	0.02196	41.011	0.01813	59.0324	0.01666	75.9116	0.01632	91.9089	0.01595	107.652	0.01546			33.3529	0.02027	118.908	0.01593	122.348	0.01555	124.286	0.01544	125.548	0.01534
	33.3762	0.02194	41.0327	0.01819	59.0534	0.01665	75.9319	0.01632	91.9313	0.01603	107.674	0.01546			33.3752	0.02023	118.93	0.01597	122.37	0.01561	124.309	0.01544	125.568	0.01534
	33.3989	0.02196	41.0552	0.01811	59.0766	0.01669	75.9546	0.01636	91.9543	0.01601	107.697	0.01549			33.3983	0.02031	118.953	0.01595	122.393	0.01561	124.33	0.01546	125.591	0.0154
	33.4215	0.02194	41.0783	0.01817	59.0987	0.01669	75.9762	0.01636	91.9779	0.01603	107.717	0.01549			33.4199	0.02027	118.975	0.01597	122.416	0.01561	124.353	0.01544	125.614	0.01532
	33.4435	0.022	41.1006	0.01815	59.123	0.01671	75.9997	0.01636	91.9989	0.01599	107.741	0.01551			33.4414	0.02033	118.998	0.01595	122.439	0.01559	124.374	0.01546	125.638	0.0154
	33.4654	0.022	41.1214	0.01819	59.1441	0.01671	76.0209	0.01634	92.0205	0.01608	107.762	0.01549			33.4646	0.02029	119.019	0.01601	122.46	0.01563	124.397	0.01544	125.659	0.01534
	33.4872	0.02202	41.144	0.01815	59.1668	0.01671	76.0438	0.01638	92.0426	0.01606	107.785	0.01549			33.4881	0.02033	119.042	0.01599	122.482	0.01563	124.418	0.01549	125.682	0.0154
	33.5089	0.02202	41.167	0.01817	59.1886	0.01671	76.065	0.01638	92.0663	0.01608	107.806	0.01549			33.5109	0.02031	119.062	0.01603	122.504	0.01565	124.441	0.01551	125.703	0.01536
	33.5309	0.02208	41.1894	0.01819	59.2109	0.01673	76.0881	0.0164	92.0878	0.01603	107.829	0.01555			33.5323	0.02035	119.086	0.01601	122.526	0.01561	124.463	0.01551	125.725	0.0154
	33.5535	0.02206	41.2113	0.01821	59.2313	0.01671	76.1087	0.0164	92.1105	0.01608	107.851	0.01555			33.5537	0.02033	119.108	0.01603	122.547	0.01565	124.486	0.01549	125.746	0.01538
	33.5762	0.0221	41.2345	0.01823	59.2548	0.01677	76.1324	0.01642	92.1316	0.01606	107.874	0.01555			33.5759	0.02037	119.13	0.01599	122.57	0.01565	124.507	0.01553	125.769	0.01544
	33.5986	0.02206	41.2563	0.01825	59.2761	0.01675	76.1538	0.0164	92.1545	0.01609	107.896	0.01553			33.5975	0.02037	119.151	0.01603	122.592	0.01567	124.53	0.01553	125.791	0.0154
	33.6196	0.0221	41.2784	0.01825	59.3004	0.01675	76.1775	0.01642	92.1754	0.01608	107.919	0.01555			33.6195	0.02041	119.175	0.01603	122.615	0.01565	124.553	0.01553	125.814	0.01546
	33.6419	0.02212	41.3001	0.01829	59.3208	0.01673	76.1974	0.0164	92.1984	0.01612	107.94	0.01557			33.642	0.02037	119.197	0.01603	122.636	0.01569	124.576	0.01551	125.836	0.01542
	33.6644	0.02212	41.3232	0.01825	59.3432	0.01677	76.2208	0.01644	92.2203	0.01608	107.963	0.01557			33.6643	0.02043	119.221	0.01599	122.659	0.01567	124.598	0.01549	125.858	0.01546
	33.6875	0.0221	41.3448	0.01829	59.3646	0.01675	76.2428	0.01642	92.2434	0.01609	107.984	0.01555			33.6874	0.02039	119.242	0.01603	122.681	0.01571	124.62	0.01553	125.879	0.01542
	33.7095	0.02218	41.3664	0.01829	59.3887	0.01679	76.2675	0.01644	92.2647	0.01608	108.007	0.01559			33.7078	0.02045	119.264	0.01603	122.705	0.01565	124.641	0.01555	125.904	0.01546
	33.7321	0.02216	41.3878	0.01831	59.4101	0.01675	76.2883	0.01642	92.2866	0.01616	108.029	0.01557			33.7305	0.02047	119.286	0.01603	122.726	0.01571	124.664	0.01555	125.925	0.01542
	33.7542	0.0222	41.4107	0.01829	59.4324	0.01681	76.3112	0.01646	92.3094	0.01612	108.053	0.01561			33.7529	0.02051	119.308	0.01603	122.749	0.01569	124.684	0.01557	125.948	0.01546
	33.7768	0.02216	41.4329	0.01835	59.4552	0.01681	76.3333	0.01638	92.333	0.01616	108.073	0.01557			33.7766	0.02045	119.329	0.01608	122.772	0.01571	124.708	0.01553	125.97	0.01549
	33.7982	0.02224	41.4556	0.01833	59.4786	0.01681	76.3544	0.01654	92.355	0.01614	108.096	0.01561			33.7988	0.02049	119.353	0.01608	122.793	0.01569	124.73	0.01555	125.993	0.01549
	33.821	0.0222	41.4778	0.01839	59.4992	0.01683	76.3747	0.01648	92.3772	0.01618	108.118	0.01561			33.8209	0.02049	119.374	0.01608	122.815	0.01575	124.753	0.01557	126.014	0.01546
	33.8427	0.02224	41.5005	0.01838	59.522	0.01685	76.3988	0.0165	92.3991	0.01614	108.142	0.01563			33.8429	0.02051	119.398	0.01608	122.837	0.01571	124.774	0.01559	126.036	0.01551
	33.865	0.02226	41.523	0.01839	59.544	0.01679	76.4203	0.01646	92.4219	0.01618	108.163	0.01561			33.8652	0.02049	119.418	0.01609	122.859	0.01575	124.797	0.01561	126.058	0.01549
	33.8863	0.02226	41.5446	0.01835	59.566	0.01685	76.4441	0.01652	92.4419	0.01616	108.185	0.01567			33.8868	0.02055	119.441	0.01609	122.882	0.01575	124.818	0.01561	126.081	0.01553
	33.9089	0.02226	41.5655	0.01842	59.587	0.01683	76.465	0.0165	92.4648	0.0162	108.207	0.01563			33.9092	0.02055	119.463	0.01612	122.903	0.01577	124.842	0.01559	126.102	0.01549
	33.9312	0.02228	41.5891	0.01839	59.6095	0.01687	76.4877	0.01654	92.487	0.01616	108.229	0.01567			33.9311	0.02057	119.487	0.01609	122.926	0.01577	124.864	0.01559	126.124	0.01551
	33.9549	0.02226	41.6125	0.01839	59.6315	0.01685	76.5089	0.01652	92.5107	0.01618	108.25	0.01565			33.9534	0.02055	119.508	0.01614	122.948	0.01581	124.886	0.01563	126.146	0.01551
	33.9756	0.0223	41.6344	0.01839	59.6554	0.01689	76.5329	0.01652	92.5314	0.01614	108.274	0.01567			33.9749	0.02057	119.531	0.01614	122.971	0.01573	124.908	0.01563	126.17	0.01553
	33.9988	0.02232	41.6552	0.01844	59.6771	0.01685	76.5539	0.01652	92.5531	0.01624	108.296	0.01565			33.9971	0.02057	119.553	0.01616	122.993	0.01577	124.931	0.01563	126.192	0.01549
	34.0204	0.02236	41.6772	0.01846	59.6999	0.01687	76.5774	0.01656	92.5753	0.01622	108.318	0.01567			34.0197	0.02063	119.576	0.01612	123.016	0.01577	124.952	0.01565	126.215	0.01555
	34.0426	0.02234	41.7	0.0185	59.7216	0.01689	76.5994	0.01654	92.5992	0.01624	108.339	0.01567			34.0431	0.02059	119.596	0.01616	123.037	0.01579	124.975	0.01565	126.236	0.01553
	34.0638	0.0224	41.723	0.01848	59.7439	0.01693	76.6223	0.01656	92.6212	0.01622	108.362	0.01573			34.0648	0.02063	119.62	0.01616	123.059	0.01577	124.997	0.01565	126.259	0.01555
	34.0876	0.02238	41.7447	0.0185	59.7649	0.01689	76.6428	0.01654	92.6436	0.01624	108.385	0.01567			34.0878	0.02063	119.641	0.01616	123.08	0.01583	125.02	0.01569	126.28	0.01555
	34.1102	0.0224	41.7668	0.01848	59.7878	0.01695	76.6659	0.0166	92.6656	0.01622	108.408	0.01571			34.1094	0.02065	119.664	0.01616	123.104	0.01579	125.041	0.01565	126.303	0.01561
	34.1333	0.02238	41.7886	0.0185	59.8102	0.01693	76.6878	0.01656	92.6889	0.01626	108.43	0.01567			34.131	0.02065	119.685	0.01618	123.127	0.01581	125.063	0.01567	126.325	0.01557
	34.1533	0.02242	41.8108	0.01848	59.8338	0.01695	76.7102	0.01659	92.7099	0.01624	108.452	0.01571			34.1523	0.02072	119.708	0.0162	123.15	0.01577	125.085	0.01569	126.349	0.01559
	34.1756	0.02245	41.8324	0.01854	59.8547	0.01691	76.7318	0.01656	92.7319	0.0163	108.474	0.01573			34.1757	0.02069	119.73	0.01622	123.17	0.01585	125.109	0.01567	126.37	0.01555
	34.1974	0.02247	41.8559	0.01852	59.8772	0.01695	76.7548	0.01662	92.7543	0.01628	108.497	0.01575			34.1987	0.02072	119.754	0.01618	123.193	0.01583	125.13	0.01565	126.392	0.01561
	34.2215	0.02245	41.8778	0.01856	59.8989	0.01695	76.7757	0.0166	92.777	0.01628	108.517	0.01573			34.2215	0.02068	119.774	0.0162	123.215	0.01585	125.153	0.01569	126.413	0.01559
	34.2425	0.02248	41.9005	0.01854	59.9217	0.01699	76.7991	0.01666	92.7981	0.01626	108.54	0.01575			34.2422	0.02074	119.798	0.0162	123.238	0.01583	125.175	0.01569	126.436	0.01563
	34.2654	0.02251	41.9217	0.01856	59.9434	0.01695	76.8212	0.01662	92.8198	0.01632	108.562	0.01571			34.2644	0.02075	119.82	0.0162	123.259	0.01585	125.197	0.01569	126.458	0.01559
	34.2868	0.02253	41.9444	0.01856	59.9663	0.01699	76.8436	0.01665	92.8425	0.01628	108.586	0.01575			34.2866	0.02075	119.842	0.01618	123.282	0.01585	125.218	0.01571	126.481	0.01565
	34.3097	0.02251	41.9667	0.01862	59.9877	0.01699	76.8652	0.01662	92.8654	0.0163	108.606	0.01573			34.3101	0.02075	119.862	0.01622	123.303	0.01589	125.241	0.01575	126.503	0.01561
	34.3307	0.02255	41.9907	0.0186	60.0104	0.01703	76.8882	0.01665	92.8879	0.01626	108.628	0.01577			34.3314	0.02078	119.886	0.01626	123.326	0.01585	125.263	0.01573	126.526	0.01565
	34.3542	0.02257	42.0123	0.01862	60.0321	0.01697	76.9092	0.01665	92.9096	0.01634	108.651	0.01577			34.354	0.02078	119.909	0.01624	123.347	0.01589	125.287	0.01573	126.547	0.01563
	34.376	0.02257	42.0343	0.01862	60.0545	0.01705	76.9316	0.01671	92.9321	0.0163	108.675	0.01581			34.3749	0.0208	119.932	0.01624	123.37	0.01587	125.308	0.01571	126.569	0.01565
	34.3981	0.02255	42.0554	0.01864	60.0766	0.01701	76.9542	0.01666	92.954	0.01632	108.696	0.01577			34.398	0.02082	119.952	0.01624	123.393	0.01587	125.33	0.01575	126.591	0.01563
	34.4189	0.02261	42.0776	0.01862	60.0994	0.01705	76.978	0.01671	92.9756	0.01632	108.719	0.01581			34.4192	0.02084	119.975	0.01626	123.415	0.01585	125.352	0.01575	126.613	0.01567
	34.4424	0.02263	42.0988	0.01864	60.1203	0.01703	76.9987	0.01665	92.9981	0.01638	108.741	0.01579			34.4426	0.02084	119.996	0.01626	123.436	0.01589	125.375	0.01573	126.636	0.01565
	34.4646	0.02265	42.1222	0.01864	60.1431	0.01711	77.0207	0.01671	93.0213	0.01634	108.763	0.01581			34.4639	0.02086	120.02	0.01626	123.459	0.01591	125.397	0.01575	126.657	0.01567
	34.4883	0.02261	42.1443	0.01866	60.1659	0.01705	77.0427	0.01666	93.044	0.01636	108.784	0.01579			34.4869	0.02084	120.042	0.01624	123.482	0.01593	125.42	0.01577	126.681	0.01565
	34.5094	0.02265	42.1676	0.01866	60.1893	0.01709	77.0659	0.01673	93.0657	0.01632	108.807	0.01581			34.5074	0.02088	120.065	0.01628	123.506	0.01589	125.441	0.01577	126.704	0.01569
	34.5322	0.02267	42.1883	0.0187	60.2114	0.01705	77.088	0.01669	93.0865	0.01638	108.829	0.01581			34.5314	0.0209	120.085	0.0163	123.526	0.01593	125.464	0.01577	126.726	0.01567
	34.5534	0.02267	42.2104	0.0187	60.2335	0.01709	77.1102	0.01673	93.1092	0.01638	108.852	0.01583			34.5537	0.0209	120.108	0.0163	123.549	0.01591	125.485	0.01577	126.748	0.01571
	34.5764	0.02269	42.2322	0.01872	60.2549	0.01709	77.132	0.01673	93.1322	0.01638	108.873	0.01583			34.5776	0.02088	120.129	0.01628	123.57	0.01593	125.508	0.01577	126.77	0.01571
	34.5975	0.02273	42.2563	0.0187	60.2771	0.01713	77.155	0.01675	93.1549	0.01636	108.896	0.01585			34.598	0.02092	120.153	0.01632	123.592	0.01593	125.53	0.01577	126.792	0.01573
	34.6209	0.02273	42.278	0.01872	60.2987	0.01707	77.1759	0.01673	93.1768	0.0164	108.917	0.01583			34.6209	0.02092	120.175	0.01632	123.613	0.01595	125.553	0.01579	126.813	0.01569
	34.6424	0.02273	42.3009	0.01874	60.3209	0.01711	77.1984	0.01679	93.1986	0.01638	108.941	0.01585			34.6421	0.02094	120.197	0.01632	123.637	0.01595	125.574	0.01581	126.835	0.01575
	34.6651	0.02271	42.3232	0.01876	60.3437	0.01713	77.2207	0.01675	93.2207	0.0164	108.963	0.01585			34.6648	0.02092	120.218	0.01634	123.659	0.01595	125.597	0.01583	126.858	0.01573
	34.6859	0.02277	42.3455	0.01874	60.3659	0.01713	77.2438	0.01677	93.2424	0.01636	108.985	0.01589			34.6852	0.02096	120.242	0.01634	123.682	0.01593	125.619	0.01583	126.881	0.01575
	34.709	0.02279	42.3667	0.01878	60.3877	0.01711	77.2647	0.01675	93.2647	0.01642	109.007	0.01585			34.7086	0.021	120.263	0.01634	123.702	0.01595	125.643	0.01581	126.903	0.01571
	34.7306	0.02281	42.3893	0.01878	60.4092	0.01719	77.2871	0.01681	93.2872	0.0164	109.03	0.01587			34.7303	0.021	120.287	0.01636	123.726	0.01601	125.664	0.01583	126.924	0.01575
	34.754	0.02279	42.4109	0.01882	60.4318	0.01713	77.3096	0.01677	93.3092	0.01646	109.05	0.01587			34.7542	0.02098	120.309	0.01634	123.747	0.01599	125.687	0.01585	126.947	0.01573
	34.7752	0.02281	42.4336	0.0188	60.4547	0.01719	77.3328	0.01679	93.3315	0.0164	109.073	0.01593			34.7741	0.02102	120.332	0.01636	123.771	0.01597	125.708	0.01583	126.969	0.01579
	34.7988	0.02281	42.4548	0.01884	60.4772	0.01715	77.3555	0.01675	93.3531	0.01648	109.096	0.01587			34.7972	0.02108	120.352	0.01636	123.792	0.01597	125.731	0.01585	126.992	0.01575
	34.8206	0.02283	42.4776	0.01884	60.4995	0.01719	77.3774	0.01681	93.3762	0.01646	109.119	0.01589			34.8192	0.02106	120.375	0.01638	123.817	0.01599	125.751	0.01585	127.014	0.01577
	34.8439	0.02283	42.4996	0.01886	60.5219	0.01719	77.3988	0.01679	93.3994	0.01648	109.141	0.01587			34.8435	0.02102	120.396	0.01638	123.838	0.01599	125.774	0.01589	127.037	0.01577
	34.8652	0.02289	42.5234	0.0188	60.5449	0.01719	77.4211	0.01683	93.4226	0.01644	109.162	0.01593			34.8642	0.02104	120.419	0.01642	123.86	0.01599	125.796	0.01589	127.059	0.01579
	34.8883	0.02287	42.5443	0.0188	60.5664	0.01715	77.4427	0.01681	93.4436	0.01648	109.184	0.01591			34.8874	0.02106	120.441	0.01638	123.881	0.01603	125.819	0.01589	127.081	0.01577
	34.9092	0.02289	42.5672	0.01884	60.5883	0.01723	77.4649	0.01685	93.4656	0.01646	109.207	0.01593			34.9093	0.02108	120.464	0.01638	123.905	0.01601	125.841	0.01585	127.102	0.01581
	34.9318	0.02291	42.589	0.01888	60.6103	0.01719	77.4873	0.01681	93.4876	0.01648	109.229	0.01591			34.9322	0.02106	120.485	0.0164	123.926	0.01601	125.863	0.01591	127.125	0.01577
	34.9523	0.02291	42.6114	0.01886	60.6321	0.01723	77.5104	0.01683	93.5087	0.01646	109.252	0.01593			34.9526	0.02112	120.508	0.01646	123.948	0.01606	125.885	0.01589	127.147	0.01579
	34.9758	0.02295	42.6318	0.01892	60.6544	0.01722	77.5319	0.01683	93.531	0.01652	109.274	0.01587			34.9764	0.02112	120.529	0.01642	123.97	0.01606	125.909	0.01589	127.169	0.01579
	34.997	0.02295	42.6559	0.01892	60.6761	0.01728	77.5536	0.01691	93.554	0.0165	109.296	0.01597			34.9971	0.0211	120.554	0.01642	123.993	0.01608	125.93	0.01591	127.191	0.01583
	35.021	0.02298	42.6778	0.01895	60.6985	0.01726	77.576	0.01685	93.5763	0.01652	109.318	0.01593			35.0206	0.02114	120.574	0.01642	124.014	0.01608	125.953	0.01593	127.214	0.01583
	35.0419	0.02298	42.7019	0.01895	60.7216	0.01728	77.5987	0.01689	93.5984	0.0165	109.34	0.01595			35.041	0.02116	120.598	0.01644	124.039	0.01606	125.975	0.01593	127.236	0.01585
	35.0656	0.02299	42.7219	0.01895	60.7436	0.01723	77.6211	0.01687	93.6197	0.01652	109.362	0.01595			35.0642	0.02116	120.619	0.01646	124.06	0.01603	125.998	0.01593	127.259	0.01581
	35.0869	0.02299	42.7442	0.01899	60.766	0.0173	77.6432	0.01691	93.6421	0.01652	109.385	0.01599			35.0856	0.0212	120.643	0.01644	124.082	0.01608	126.018	0.01593	127.281	0.01583
	35.1096	0.02299	42.7656	0.01899	60.7885	0.01728	77.6658	0.01685	93.6641	0.01656	109.406	0.01599			35.1101	0.0212	120.663	0.01644	124.103	0.01609	126.041	0.01597	127.303	0.01581
	35.1303	0.02305	42.7897	0.01896	60.8102	0.0173	77.6892	0.01691	93.6875	0.01654	109.429	0.01603			35.1309	0.0212	120.687	0.0165	124.127	0.01609	126.063	0.01595	127.325	0.01587
	35.154	0.02308	42.8106	0.01896	60.8315	0.01728	77.71	0.01689	93.7093	0.01656	109.451	0.01599			35.154	0.0212	120.707	0.0165	124.147	0.01609	126.086	0.01597	127.347	0.01585
	35.1764	0.02305	42.8337	0.01899	60.8544	0.01736	77.732	0.01693	93.7327	0.01656	109.475	0.01603			35.1758	0.02122	120.731	0.01648	124.171	0.01616	126.107	0.01593	127.368	0.01591
	35.2	0.02305	42.8549	0.01901	60.8775	0.01732	77.7543	0.01691	93.755	0.01659	109.497	0.01597			35.198	0.02122	120.751	0.01648	124.193	0.01609	126.13	0.01597	127.392	0.01587
	35.2204	0.02308	42.878	0.01903	60.9002	0.01734	77.7767	0.01695	93.7769	0.01654	109.519	0.01603			35.2185	0.02125	120.774	0.0165	124.217	0.01609	126.151	0.01595	127.415	0.01587
	35.2424	0.0231	42.899	0.01907	60.9224	0.01732	77.7985	0.01689	93.7981	0.0166	109.54	0.01603			35.2425	0.02131	120.796	0.0165	124.237	0.01614	126.175	0.01599	127.437	0.01587
	35.264	0.0231	42.9226	0.01905	60.9437	0.01736	77.8209	0.01695	93.8213	0.01659	109.562	0.01606			35.2645	0.02125	120.82	0.0165	124.259	0.01614	126.197	0.01595	127.458	0.01589
	35.2875	0.02314	42.9441	0.01905	60.9652	0.01736	77.842	0.01695	93.8424	0.0166	109.584	0.01601			35.2882	0.02126	120.842	0.01646	124.281	0.01614	126.22	0.01599	127.48	0.01591
	35.3092	0.02316	42.9676	0.01905	60.9882	0.0174	77.8656	0.01697	93.8651	0.01659	109.606	0.01606			35.3086	0.02131	120.864	0.0165	124.305	0.01616	126.241	0.01597	127.502	0.01593
	35.3315	0.02316	42.9875	0.01907	61.0105	0.01738	77.8878	0.01695	93.8865	0.0166	109.629	0.01601			35.331	0.02132	120.886	0.01652	124.326	0.01614	126.264	0.01599	127.526	0.01591
	35.3535	0.0232	43.011	0.01909	61.0329	0.0174	77.9105	0.01699	93.9095	0.01659	109.652	0.01606			35.3526	0.02135	120.909	0.01652	124.349	0.01618	126.285	0.01599	127.547	0.01595
	35.3768	0.0232	43.0327	0.01909	61.055	0.01738	77.9329	0.01695	93.9313	0.01662	109.674	0.01603			35.3765	0.02132	120.929	0.0165	124.37	0.01616	126.308	0.01603	127.57	0.01591
	35.3976	0.02322	43.0571	0.01911	61.0772	0.0174	77.9546	0.01699	93.9546	0.01662	109.695	0.01609			35.3979	0.02132	120.953	0.01656	124.394	0.01616	126.33	0.01599	127.591	0.01593
	35.4206	0.02322	43.0781	0.01911	61.0986	0.01738	77.9758	0.01695	93.976	0.01665	109.717	0.01606			35.4207	0.02137	120.975	0.01652	124.414	0.01616	126.354	0.01601	127.613	0.01593
	35.4427	0.0232	43.101	0.01913	61.1207	0.01744	77.9983	0.01701	93.999	0.01665	109.74	0.01609			35.4417	0.02137	120.998	0.01654	124.437	0.01618	126.375	0.01601	127.635	0.01597
	35.4654	0.02322	43.1223	0.01915	61.1433	0.01742	78.0218	0.01699	94.0204	0.01666	109.763	0.01606			35.4649	0.02139	121.019	0.01654	124.459	0.01618	126.397	0.01606	127.658	0.01595
	35.4855	0.02326	43.1445	0.01915	61.1659	0.01744	78.0444	0.01701	94.0431	0.01665	109.785	0.01608			35.4852	0.02141	121.042	0.01659	124.482	0.01618	126.418	0.01606	127.68	0.01597
	35.5094	0.02328	43.1652	0.01915	61.1876	0.01742	78.0659	0.01699	94.0639	0.01666	109.808	0.01606			35.5088	0.02141	121.063	0.01659	124.502	0.0162	126.442	0.01608	127.703	0.01595
	35.5311	0.02328	43.1888	0.01917	61.2092	0.01744	78.0878	0.01707	94.0878	0.01665	109.83	0.01612			35.5304	0.02141	121.086	0.0166	124.526	0.01624	126.463	0.01603	127.724	0.01597
	35.5545	0.0233	43.2105	0.01921	61.2325	0.01744	78.1095	0.01703	94.1103	0.01666	109.852	0.01608			35.5539	0.02141	121.108	0.01656	124.549	0.0162	126.486	0.01608	127.747	0.01595
	35.5761	0.0233	43.2341	0.01917	61.2558	0.01748	78.1321	0.01707	94.1334	0.01666	109.874	0.01614			35.5738	0.02145	121.131	0.01659	124.572	0.01616	126.508	0.01606	127.769	0.01599
	35.5992	0.02332	43.2544	0.01919	61.278	0.01744	78.1546	0.01705	94.1539	0.01669	109.896	0.01612			35.5977	0.02147	121.152	0.01656	124.594	0.01614	126.53	0.01609	127.793	0.01595
	35.6203	0.02334	43.2777	0.01921	61.2996	0.01748	78.1774	0.01705	94.1759	0.01666	109.918	0.01614			35.6193	0.02147	121.175	0.01659	124.615	0.01632	126.551	0.01608	127.814	0.01601
	35.6432	0.02336	43.2988	0.01921	61.3215	0.01748	78.199	0.01705	94.1976	0.01673	109.94	0.01609			35.6441	0.02149	121.196	0.0166	124.637	0.01622	126.574	0.01609	127.837	0.01599
	35.6636	0.02334	43.3232	0.01923	61.344	0.01748	78.2208	0.01709	94.2216	0.01669	109.961	0.01616			35.6647	0.02147	121.219	0.01666	124.66	0.01622	126.596	0.01608	127.858	0.01601
	35.6869	0.02338	43.344	0.01925	61.3652	0.01746	78.2431	0.01705	94.243	0.01671	109.984	0.01616			35.6874	0.02151	121.241	0.0166	124.68	0.01624	126.62	0.01612	127.88	0.01597
	35.7089	0.02338	43.3677	0.01925	61.3876	0.01752	78.265	0.01711	94.2655	0.01671	110.007	0.01616			35.7086	0.02153	121.264	0.01662	124.704	0.01626	126.64	0.01608	127.901	0.01601
	35.7326	0.0234	43.3891	0.01925	61.4102	0.01748	78.2876	0.01709	94.2873	0.01673	110.03	0.01612			35.7314	0.02153	121.285	0.01662	124.725	0.01626	126.663	0.01616	127.925	0.01599
	35.7522	0.0234	43.4126	0.01925	61.4328	0.01754	78.3094	0.01713	94.3096	0.01669	110.051	0.01618			35.7515	0.02155	121.308	0.01666	124.749	0.01626	126.686	0.01609	127.947	0.01606
	35.7752	0.02346	43.4326	0.01927	61.4549	0.0175	78.332	0.01709	94.3307	0.01675	110.074	0.01616			35.7752	0.02159	121.33	0.01662	124.769	0.01626	126.71	0.01614	127.97	0.01601
	35.7973	0.02342	43.4564	0.01933	61.476	0.01754	78.3534	0.01713	94.3539	0.01673	110.096	0.01622			35.7972	0.02157	121.354	0.01666	124.792	0.0163	126.731	0.01612	127.99	0.01603
	35.8209	0.02346	43.478	0.01929	61.4982	0.01756	78.3762	0.01713	94.3761	0.01673	110.118	0.01616			35.8206	0.02157	121.375	0.01665	124.814	0.01628	126.753	0.01614	128.013	0.01608
	35.8422	0.02346	43.5002	0.01931	61.5209	0.01756	78.3995	0.01715	94.3993	0.01673	110.139	0.01622			35.8407	0.02159	121.398	0.01666	124.838	0.0163	126.775	0.01612	128.036	0.01606
	35.8653	0.0235	43.5206	0.01931	61.544	0.01754	78.4226	0.01709	94.4193	0.01677	110.163	0.0162			35.864	0.02163	121.419	0.01666	124.859	0.01628	126.797	0.01616	128.059	0.01603
	35.887	0.0235	43.5435	0.01933	61.5654	0.01756	78.444	0.01717	94.4428	0.01679	110.185	0.01618			35.8855	0.02163	121.441	0.01669	124.882	0.01632	126.818	0.01614	128.08	0.01608
	35.9104	0.0235	43.565	0.01935	61.5883	0.01756	78.4658	0.01713	94.4656	0.01681	110.208	0.0162			35.9098	0.02165	121.462	0.01666	124.904	0.0163	126.841	0.01618	128.103	0.01609
	35.9308	0.02348	43.5894	0.01937	61.6114	0.01756	78.4876	0.01715	94.4891	0.01675	110.229	0.01628			35.9309	0.02163	121.486	0.01671	124.927	0.01632	126.862	0.01616	128.125	0.01612
	35.9544	0.02354	43.611	0.01935	61.6332	0.01756	78.5097	0.01715	94.5095	0.01679	110.251	0.0162			35.954	0.02169	121.508	0.01669	124.948	0.0163	126.886	0.01618	128.148	0.01608
	35.9756	0.02354	43.634	0.01937	61.6545	0.0176	78.5314	0.01719	94.5324	0.01677	110.273	0.01624			35.9762	0.02167	121.531	0.01671	124.971	0.01632	126.907	0.01616	128.169	0.01612
	35.9989	0.02356	43.6555	0.01935	61.6773	0.0176	78.5539	0.01717	94.5543	0.01681	110.296	0.0162			35.9989	0.02165	121.552	0.01669	124.992	0.01632	126.929	0.01622	128.192	0.01609
	36.0194	0.02356	43.6783	0.01939	61.6991	0.01764	78.5764	0.01722	94.5762	0.01681	110.318	0.01624			36.0191	0.02169	121.574	0.01675	125.015	0.01636	126.952	0.01618	128.213	0.01609
	36.042	0.02361	43.6985	0.01945	61.7211	0.0176	78.5984	0.01719	94.5971	0.01683	110.341	0.01624			36.0431	0.02171	121.596	0.01673	125.036	0.01632	126.975	0.01622	128.236	0.01609
	36.063	0.02362	43.7229	0.01945	61.7419	0.01764	78.6201	0.01722	94.6201	0.01681	110.362	0.01628			36.0641	0.02167	121.62	0.01675	125.059	0.01636	126.997	0.01618	128.257	0.01612
	36.0875	0.02361	43.7444	0.01941	61.7654	0.01764	78.6424	0.01719	94.6429	0.01683	110.384	0.01624			36.0869	0.02175	121.641	0.01671	125.08	0.01636	127.019	0.01622	128.28	0.01612
	36.1084	0.02361	43.7686	0.01943	61.7883	0.01766	78.6648	0.01723	94.6655	0.01681	110.406	0.0163			36.1076	0.02171	121.664	0.01677	125.105	0.01638	127.041	0.01624	128.302	0.01614
	36.1318	0.02362	43.7887	0.01943	61.8109	0.0176	78.6878	0.01722	94.6859	0.01685	110.429	0.01624			36.1307	0.02177	121.686	0.01671	125.126	0.01634	127.065	0.01624	128.326	0.01614
	36.1535	0.02362	43.8109	0.01949	61.8321	0.01766	78.71	0.01723	94.7086	0.01689	110.451	0.01632			36.1525	0.02179	121.709	0.01677	125.149	0.01634	127.085	0.01622	128.347	0.01614
	36.1764	0.02369	43.8325	0.01947	61.8549	0.01766	78.7327	0.01719	94.7314	0.01687	110.474	0.01628			36.1765	0.02179	121.73	0.01677	125.171	0.01638	127.108	0.01626	128.37	0.01614
	36.1973	0.02367	43.8568	0.01947	61.8768	0.01768	78.7552	0.01726	94.7547	0.01683	110.495	0.01632			36.1974	0.02175	121.753	0.01679	125.193	0.01638	127.13	0.01622	128.392	0.01614
	36.2207	0.02371	43.8777	0.01945	61.8988	0.01766	78.7767	0.01722	94.7761	0.01685	110.518	0.0163			36.2209	0.02181	121.775	0.01675	125.214	0.01638	127.153	0.01626	128.414	0.01614
	36.2432	0.02371	43.9004	0.01952	61.9202	0.0177	78.7986	0.01728	94.7989	0.01683	110.541	0.01632			36.2422	0.02179	121.797	0.01681	125.237	0.01644	127.174	0.01622	128.434	0.01618
	36.2668	0.02373	43.9215	0.01952	61.9439	0.0177	78.8215	0.01726	94.821	0.01689	110.564	0.01628			36.265	0.02183	121.818	0.01677	125.259	0.01638	127.196	0.01628	128.458	0.01618
	36.287	0.02373	43.9448	0.01953	61.9668	0.0177	78.8432	0.0173	94.8438	0.01689	110.585	0.01632			36.2851	0.02185	121.841	0.01681	125.283	0.01642	127.218	0.01626	128.481	0.01618
	36.3093	0.02377	43.9655	0.01952	61.9891	0.0177	78.8655	0.01728	94.8643	0.01691	110.608	0.01632			36.3086	0.0219	121.863	0.01677	125.304	0.0164	127.241	0.0163	128.504	0.01616
	36.3304	0.02377	43.9889	0.01955	62.01	0.01774	78.8874	0.0173	94.8882	0.01691	110.629	0.01634			36.3309	0.02185	121.886	0.01679	125.326	0.01642	127.263	0.01626	128.524	0.01618
	36.3542	0.02379	44.0105	0.01955	62.0321	0.01772	78.9096	0.01728	94.9093	0.01689	110.651	0.01632			36.3552	0.02188	121.908	0.01679	125.347	0.0164	127.286	0.0163	128.547	0.01618
	36.3754	0.02379	44.0343	0.01958	62.0534	0.01776	78.9316	0.0173	94.9317	0.01691	110.672	0.01638			36.3754	0.02188	121.931	0.01685	125.371	0.01642	127.308	0.01628	128.569	0.01618
	36.3983	0.02383	44.0544	0.01958	62.0775	0.01774	78.9545	0.01726	94.9526	0.01693	110.695	0.01636			36.3981	0.02194	121.953	0.01681	125.392	0.0164	127.331	0.01632	128.592	0.01618
	36.4201	0.02381	44.0771	0.01964	62.0993	0.01774	78.9769	0.01732	94.9756	0.01693	110.718	0.01636			36.4189	0.02194	121.975	0.01683	125.416	0.01648	127.351	0.01628	128.613	0.01622
	36.4431	0.02385	44.0994	0.01962	62.1215	0.01774	78.9991	0.01732	94.9978	0.01693	110.74	0.01634			36.4432	0.02196	121.996	0.01681	125.437	0.01644	127.374	0.01634	128.637	0.01622
	36.4637	0.02385	44.1242	0.01964	62.1427	0.01776	79.0209	0.01732	95.0212	0.01695	110.761	0.01638			36.4644	0.02192	122.018	0.01685	125.46	0.0165	127.397	0.0163	128.658	0.01624
	36.4873	0.02389	44.1447	0.0196	62.166	0.01776	79.0431	0.01732	95.0426	0.01697	110.784	0.01638			36.4873	0.02196	122.041	0.01681	125.48	0.01644	127.42	0.01632	128.68	0.01624
	36.5086	0.02385	44.1674	0.01964	62.187	0.01779	79.0645	0.01738	95.0655	0.01695	110.807	0.01638			36.5081	0.02196	122.065	0.01687	125.504	0.01648	127.441	0.0163	128.701	0.01626
	36.5316	0.02391	44.1894	0.01962	62.21	0.01779	79.0878	0.01734	95.0877	0.01697	110.83	0.01638			36.532	0.022	122.086	0.01685	125.525	0.01648	127.463	0.01636	128.725	0.01624
	36.5524	0.02389	44.2115	0.01968	62.232	0.01782	79.1103	0.01738	95.1101	0.01695	110.851	0.01642			36.5523	0.02196	122.109	0.01687	125.549	0.01648	127.485	0.01634	128.746	0.01626
	36.5754	0.02395	44.2318	0.01968	62.255	0.01779	79.1334	0.01734	95.1304	0.01699	110.874	0.01638			36.5758	0.02202	122.129	0.01683	125.569	0.01646	127.509	0.01636	128.77	0.01624
	36.5976	0.02393	44.2556	0.0197	62.2753	0.01781	79.1541	0.01738	95.154	0.01701	110.897	0.01642			36.5972	0.022	122.153	0.01689	125.593	0.01654	127.531	0.0163	128.79	0.01626
	36.6219	0.02397	44.2776	0.0197	62.299	0.01782	79.1764	0.01736	95.1769	0.01697	110.918	0.01636			36.6206	0.02204	122.175	0.01685	125.615	0.01646	127.553	0.01636	128.814	0.01632
	36.6431	0.02393	44.3006	0.01974	62.3218	0.01782	79.1986	0.01738	95.1995	0.01695	110.94	0.01642			36.6408	0.02202	122.198	0.01687	125.639	0.0165	127.574	0.01634	128.836	0.0163
	36.6652	0.02397	44.3214	0.0197	62.3454	0.01781	79.2213	0.01736	95.2194	0.01701	110.963	0.01642			36.6644	0.02206	122.219	0.01689	125.66	0.0165	127.597	0.0164	128.86	0.0163
	36.6868	0.02399	44.3435	0.01974	62.3656	0.01785	79.2434	0.01742	95.2427	0.01703	110.984	0.01642			36.6861	0.02204	122.241	0.01691	125.682	0.01654	127.618	0.01638	128.88	0.0163
	36.7091	0.02401	44.3655	0.01974	62.3884	0.01785	79.2661	0.0174	95.2644	0.01705	111.007	0.0164			36.7106	0.0221	122.263	0.01689	125.704	0.01652	127.64	0.01642	128.903	0.0163
	36.73	0.02401	44.3892	0.01976	62.4101	0.01787	79.2878	0.01742	95.2881	0.01701	111.028	0.01646			36.7318	0.02208	122.286	0.01695	125.726	0.01654	127.664	0.01636	128.925	0.0163
	36.7533	0.02405	44.4108	0.01972	62.4327	0.01787	79.3096	0.0174	95.3096	0.01701	111.051	0.01644			36.7539	0.02212	122.307	0.01689	125.747	0.01652	127.686	0.0164	128.947	0.01628
	36.7757	0.02401	44.4338	0.01976	62.4533	0.01789	79.3313	0.01746	95.3325	0.01703	111.074	0.01648			36.7758	0.0221	122.33	0.01693	125.77	0.01656	127.707	0.01638	128.968	0.01632
	36.7986	0.02407	44.4555	0.01974	62.4769	0.01787	79.354	0.01744	95.3534	0.01703	111.097	0.01642			36.7984	0.02214	122.352	0.01691	125.792	0.01652	127.729	0.01646	128.991	0.01634
	36.8199	0.02403	44.4791	0.01976	62.4982	0.01789	79.3764	0.01744	95.3761	0.01701	111.118	0.01646			36.8188	0.02212	122.374	0.01695	125.815	0.01656	127.753	0.01638	129.013	0.0163
	36.8418	0.02407	44.4996	0.01974	62.5221	0.01787	79.3989	0.01742	95.397	0.01703	111.14	0.01646			36.8416	0.02218	122.396	0.01695	125.836	0.01654	127.775	0.01642	129.037	0.01632
	36.8636	0.02405	44.5229	0.01984	62.5423	0.01787	79.4194	0.01748	95.4209	0.01707	111.162	0.01648			36.8635	0.02214	122.42	0.01697	125.858	0.01662	127.797	0.0164	129.057	0.0163
	36.8881	0.02407	44.5445	0.0198	62.5649	0.01791	79.4427	0.01748	95.4421	0.01707	111.184	0.01646			36.8871	0.02216	122.443	0.01693	125.88	0.01656	127.819	0.01644	129.08	0.01634
	36.9079	0.0242	44.567	0.01982	62.5871	0.01795	79.4665	0.01748	95.4657	0.01707	111.206	0.0165			36.9077	0.02214	122.464	0.01699	125.905	0.0166	127.842	0.01644	129.101	0.01634
	36.9319	0.02418	44.5877	0.01982	62.6112	0.01793	79.4891	0.01746	95.4856	0.01707	111.229	0.0165			36.9302	0.0222	122.486	0.01695	125.926	0.01656	127.864	0.01644	129.126	0.01634
	36.9545	0.02415	44.6107	0.01986	62.6322	0.01793	79.51	0.01752	95.5097	0.01709	111.251	0.01652			36.9527	0.0222	122.509	0.01699	125.949	0.0166	127.885	0.01642	129.147	0.01636
	36.9775	0.02418	44.632	0.01986	62.6555	0.01791	79.5326	0.01748	95.5319	0.01707	111.274	0.01648			36.9756	0.02224	122.53	0.01695	125.97	0.0166	127.907	0.01648	129.17	0.01638
	36.9978	0.02415	44.6564	0.0199	62.6772	0.01795	79.5543	0.0175	95.5556	0.01709	111.295	0.0165			36.9977	0.02222	122.551	0.01699	125.994	0.01662	127.929	0.01644	129.192	0.01638
	37.021	0.02421	44.6776	0.01986	62.7003	0.01793	79.5765	0.01748	95.5765	0.01709	111.318	0.01652			37.0204	0.02226	122.574	0.01699	126.015	0.01659	127.952	0.01648	129.215	0.01638
	37.0426	0.02418	44.7007	0.01992	62.7205	0.01797	79.5975	0.01754	95.5992	0.01711	111.34	0.01656			37.0425	0.02224	122.597	0.01701	126.037	0.01662	127.974	0.01644	129.235	0.01638
	37.0654	0.02424	44.7219	0.01992	62.7444	0.01797	79.6212	0.0175	95.6202	0.01711	111.363	0.01654			37.0654	0.02226	122.619	0.01695	126.059	0.01659	127.996	0.01648	129.259	0.01638
	37.0862	0.02421	44.7449	0.01994	62.7649	0.01795	79.6429	0.0175	95.6431	0.01711	111.384	0.01652			37.086	0.02224	122.64	0.01707	126.082	0.01666	128.018	0.01648	129.28	0.0164
	37.1089	0.02428	44.7658	0.01992	62.7882	0.01797	79.6657	0.01752	95.6641	0.01713	111.407	0.01652			37.1087	0.02232	122.663	0.01703	126.103	0.01662	128.042	0.0165	129.302	0.0164
	37.1301	0.02426	44.7886	0.01998	62.8092	0.01797	79.6865	0.01756	95.687	0.01713	111.429	0.01656			37.1305	0.02228	122.686	0.01703	126.125	0.01666	128.064	0.01648	129.324	0.0164
	37.1539	0.02432	44.8109	0.01994	62.8319	0.01801	79.7093	0.01754	95.7086	0.01713	111.451	0.01654			37.1536	0.02232	122.708	0.01699	126.148	0.01665	128.086	0.01652	129.347	0.0164
	37.1758	0.02428	44.8347	0.01998	62.8534	0.01803	79.7313	0.01754	95.7327	0.01715	111.472	0.01659			37.1745	0.0223	122.73	0.01703	126.171	0.01669	128.108	0.01648	129.368	0.01638
	37.1986	0.02432	44.8555	0.01996	62.8779	0.01801	79.7547	0.01754	95.7533	0.01713	111.496	0.01656			37.1973	0.02234	122.753	0.01703	126.193	0.01665	128.131	0.01652	129.392	0.01642
	37.2198	0.0243	44.878	0.02002	62.8984	0.01805	79.7764	0.01756	95.7755	0.01715	111.518	0.01656			37.2188	0.02232	122.776	0.01705	126.215	0.01669	128.153	0.0165	129.414	0.01642
	37.2431	0.02432	44.899	0.02	62.9221	0.01805	79.7995	0.01756	95.7972	0.01713	111.54	0.01654			37.243	0.02238	122.797	0.01703	126.237	0.01665	128.175	0.01654	129.436	0.01644
	37.2637	0.02434	44.9224	0.02002	62.9433	0.01803	79.8215	0.01758	95.8216	0.01715	111.561	0.0166			37.2646	0.02234	122.819	0.01709	126.259	0.01669	128.197	0.0165	129.457	0.01642
	37.2868	0.0244	44.9442	0.01998	62.9661	0.01801	79.8443	0.01756	95.8421	0.01715	111.585	0.0166			37.2874	0.0224	122.842	0.01705	126.281	0.01666	128.218	0.01656	129.481	0.01644
	37.3097	0.02436	44.9671	0.02004	62.9863	0.01805	79.8644	0.01762	95.8655	0.01719	111.607	0.01665			37.309	0.02238	122.863	0.01709	126.303	0.01671	128.241	0.01652	129.501	0.01644
	37.333	0.02436	44.9888	0.02	63.0104	0.01807	79.8883	0.01762	95.8872	0.01719	111.631	0.0166			37.331	0.02242	122.885	0.01705	126.326	0.01669	128.263	0.01656	129.524	0.01648
	37.3535	0.02436	45.0115	0.02006	63.0326	0.01807	79.9094	0.01758	95.9112	0.01722	111.652	0.01662			37.3524	0.0224	122.907	0.01711	126.349	0.01673	128.285	0.01659	129.547	0.01646
	37.3757	0.02444	45.0327	0.02006	63.0565	0.01807	79.9322	0.0176	95.9316	0.01722	111.674	0.01662			37.3753	0.02248	122.93	0.01707	126.371	0.01666	128.307	0.0166	129.571	0.01646
	37.3977	0.02442	45.0552	0.02008	63.0766	0.01811	79.9529	0.01764	95.9545	0.01722	111.696	0.0166			37.3978	0.02247	122.953	0.01713	126.392	0.01675	128.331	0.01656	129.591	0.01646
	37.4202	0.02444	45.0777	0.02008	63.0991	0.01809	79.9764	0.01764	95.9759	0.01722	111.718	0.01669			37.4207	0.02248	122.975	0.01707	126.414	0.01671	128.353	0.01659	129.614	0.01652
	37.4429	0.0244	45.1002	0.0201	63.1205	0.01809	79.9976	0.01764	95.9985	0.01723	111.739	0.01666			37.4426	0.02247	122.997	0.01711	126.438	0.01675	128.375	0.01656	129.636	0.01648
	37.465	0.02446	45.1214	0.0201	63.1443	0.01811	80.0215	0.01762	96.0197	0.01719	111.762	0.01665			37.4641	0.02248	123.02	0.01709	126.46	0.01675	128.397	0.01662	129.659	0.0165
	37.4867	0.02448	45.1439	0.02015	63.1651	0.01811	80.0423	0.01766	96.0425	0.01723	111.784	0.01666			37.4863	0.02247	123.042	0.01711	126.482	0.01677	128.419	0.01656	129.68	0.01648
	37.5091	0.02452	45.166	0.0201	63.1886	0.01813	80.0663	0.01768	96.0643	0.01723	111.807	0.01666			37.509	0.02255	123.062	0.01707	126.504	0.01673	128.441	0.01665	129.703	0.0165
	37.5308	0.0245	45.1898	0.02015	63.2096	0.01813	80.0878	0.01766	96.0881	0.01726	111.828	0.01669			37.5313	0.02248	123.085	0.01715	126.526	0.01677	128.464	0.01665	129.724	0.0165
	37.5529	0.02456	45.2119	0.0201	63.2328	0.01815	80.1103	0.01766	96.1096	0.01723	111.851	0.01671			37.5534	0.02253	123.108	0.01711	126.547	0.01675	128.487	0.01665	129.748	0.01654
	37.5754	0.02452	45.2336	0.02017	63.2535	0.01815	80.1304	0.01768	96.1321	0.01728	111.872	0.01671			37.5753	0.02255	123.131	0.01715	126.569	0.01679	128.509	0.0166	129.768	0.0165
	37.5983	0.02456	45.2555	0.02015	63.2772	0.01817	80.1545	0.01772	96.1541	0.01728	111.897	0.01666			37.5976	0.02261	123.153	0.01713	126.592	0.01675	128.53	0.01665	129.791	0.01656
	37.6201	0.02452	45.2784	0.02019	63.2987	0.01817	80.1766	0.01772	96.1767	0.01728	111.918	0.01666			37.6198	0.02257	123.175	0.01715	126.615	0.01677	128.552	0.01662	129.813	0.01654
	37.6418	0.0246	45.2991	0.02017	63.322	0.01819	80.2005	0.0177	96.1971	0.0173	111.941	0.01671			37.6414	0.02261	123.197	0.01713	126.636	0.01677	128.574	0.01666	129.837	0.01656
	37.6646	0.02456	45.3219	0.02023	63.342	0.01821	80.2212	0.01768	96.2204	0.01734	111.962	0.01673			37.6639	0.02257	123.219	0.01719	126.659	0.01685	128.598	0.01662	129.857	0.01654
	37.6875	0.02462	45.3445	0.02023	63.3656	0.01821	80.2431	0.01772	96.2432	0.0173	111.986	0.01669			37.6865	0.02265	123.242	0.01715	126.682	0.01679	128.62	0.01665	129.88	0.01656
	37.71	0.02462	45.3676	0.02025	63.3876	0.01817	80.2645	0.01772	96.2666	0.0173	112.006	0.01669			37.7082	0.02261	123.264	0.01719	126.705	0.01683	128.642	0.01662	129.902	0.01656
	37.7316	0.02464	45.3881	0.02021	63.412	0.01819	80.2887	0.01772	96.2869	0.0173	112.029	0.01671			37.7303	0.02267	123.286	0.01715	126.727	0.01679	128.663	0.01666	129.926	0.01659
	37.7538	0.02466	45.4098	0.02027	63.4326	0.01819	80.3097	0.01772	96.3094	0.01734	112.051	0.01671			37.7532	0.02265	123.308	0.01722	126.749	0.01683	128.685	0.01666	129.948	0.01654
	37.7763	0.02466	45.4323	0.02023	63.4558	0.01819	80.3322	0.01774	96.3312	0.01734	112.074	0.01675			37.7772	0.02269	123.33	0.01717	126.771	0.01681	128.707	0.01671	129.97	0.01659
	37.7973	0.02466	45.456	0.02029	63.4766	0.01819	80.3536	0.01774	96.3548	0.01734	112.094	0.01673			37.799	0.02265	123.352	0.01726	126.793	0.01683	128.73	0.01666	129.991	0.01659
	37.8196	0.02474	45.4779	0.02025	63.4996	0.01821	80.3767	0.01772	96.3762	0.01734	112.117	0.01677			37.8205	0.02269	123.376	0.01713	126.814	0.01681	128.752	0.01669	130.014	0.01659
	37.8421	0.02468	45.5001	0.02029	63.5199	0.01823	80.3975	0.01776	96.3987	0.01738	112.139	0.01677			37.8417	0.02267	123.397	0.0173	126.836	0.01685	128.774	0.01666	130.035	0.01659
	37.8651	0.02472	45.5221	0.02027	63.5432	0.01825	80.421	0.01779	96.4198	0.01736	112.163	0.01675			37.8641	0.02269	123.418	0.01723	126.859	0.01681	128.795	0.01673	130.058	0.01662
	37.8869	0.02468	45.5452	0.02033	63.5652	0.01827	80.443	0.01774	96.4433	0.01738	112.184	0.01677			37.8853	0.02269	123.44	0.01726	126.881	0.01687	128.819	0.01671	130.079	0.01659
	37.908	0.02474	45.567	0.02031	63.5884	0.01829	80.4658	0.01776	96.4637	0.01736	112.207	0.01677			37.9079	0.02277	123.463	0.01723	126.904	0.01683	128.842	0.01671	130.103	0.01662
	37.9307	0.02474	45.5894	0.02033	63.609	0.01825	80.4857	0.01779	96.4871	0.01738	112.229	0.01677			37.931	0.02275	123.487	0.01728	126.925	0.01689	128.865	0.01671	130.124	0.01659
	37.9533	0.02481	45.6116	0.02033	63.6315	0.01829	80.5099	0.01782	96.509	0.01734	112.251	0.01677			37.9535	0.02277	123.51	0.01719	126.948	0.01685	128.886	0.01675	130.146	0.01662
	37.9757	0.02474	45.6335	0.02037	63.6536	0.01829	80.5318	0.01781	96.5322	0.01738	112.271	0.01679			37.9752	0.02271	123.531	0.01723	126.971	0.01689	128.908	0.01671	130.168	0.01662
	37.9978	0.02481	45.6546	0.02037	63.6771	0.01833	80.5563	0.01781	96.5523	0.01738	112.296	0.01681			37.9964	0.02281	123.553	0.01723	126.993	0.01685	128.93	0.01673	130.192	0.01665
	38.0205	0.02483	45.6772	0.02039	63.6985	0.01829	80.5768	0.01782	96.5759	0.01744	112.318	0.01679			38.0187	0.02277	123.575	0.0173	127.014	0.01691	128.952	0.01673	130.214	0.0166
	38.0435	0.02485	45.699	0.02035	63.7216	0.01831	80.5994	0.01782	96.5979	0.0174	112.342	0.01679			38.0421	0.02281	123.596	0.01723	127.037	0.01689	128.974	0.01677	130.236	0.01666
	38.0651	0.02481	45.7225	0.02043	63.7436	0.01829	80.6207	0.01785	96.6222	0.01742	112.362	0.01679			38.0648	0.02277	123.618	0.01728	127.06	0.01691	128.997	0.01675	130.259	0.01662
	38.0869	0.02487	45.7445	0.02037	63.7669	0.01831	80.6433	0.01785	96.6433	0.0174	112.384	0.01683			38.0865	0.02285	123.641	0.01726	127.082	0.01687	129.019	0.01677	130.282	0.01666
	38.1093	0.02485	45.767	0.02043	63.7873	0.01833	80.6641	0.01782	96.6659	0.01742	112.406	0.01683			38.1094	0.02285	123.663	0.0173	127.103	0.01695	129.041	0.01673	130.302	0.01665
	38.1312	0.02491	45.7887	0.02041	63.8102	0.01839	80.6872	0.01785	96.6875	0.0174	112.43	0.01683			38.1325	0.02285	123.686	0.01728	127.126	0.01691	129.061	0.01679	130.325	0.01669
	38.153	0.02489	45.8116	0.02045	63.8322	0.01835	80.7094	0.01785	96.7097	0.01744	112.451	0.01683			38.1534	0.02281	123.707	0.01732	127.148	0.01691	129.085	0.01679	130.346	0.01669
	38.1752	0.02495	45.8325	0.02041	63.8551	0.01838	80.7327	0.01789	96.7307	0.01744	112.474	0.01683			38.1754	0.02291	123.729	0.01732	127.17	0.01691	129.107	0.01681	130.37	0.01673
	38.1977	0.02493	45.8547	0.02047	63.8756	0.01833	80.753	0.01787	96.7535	0.01748	112.495	0.01683			38.1976	0.02287	123.752	0.01736	127.192	0.01689	129.131	0.01679	130.391	0.01669
	38.22	0.02495	45.8779	0.02045	63.8991	0.01833	80.7754	0.01791	96.7758	0.01746	112.518	0.01685			38.2195	0.02295	123.775	0.01728	127.214	0.01695	129.152	0.01679	130.413	0.01673
	38.2427	0.02495	45.9014	0.02053	63.9197	0.0185	80.7975	0.01789	96.799	0.01748	112.538	0.01685			38.2419	0.02291	123.797	0.01732	127.237	0.01697	129.175	0.01679	130.435	0.01671
	38.2649	0.02499	45.9228	0.02047	63.9442	0.01842	80.8215	0.01789	96.8194	0.01744	112.562	0.01687			38.2633	0.02295	123.82	0.01734	127.26	0.01695	129.197	0.01683	130.459	0.01675
	38.2876	0.02497	45.9444	0.02053	63.9654	0.01835	80.8426	0.01787	96.8418	0.0175	112.584	0.01687			38.2857	0.02295	123.842	0.01734	127.282	0.01699	129.22	0.01677	130.481	0.01669
	38.3096	0.02503	45.9659	0.02049	63.988	0.01842	80.8659	0.01791	96.8642	0.01748	112.607	0.01687			38.3094	0.02298	123.864	0.01732	127.304	0.01695	129.241	0.01683	130.503	0.01675
	38.331	0.02501	45.9887	0.02055	64.0101	0.01839	80.8876	0.01793	96.888	0.0175	112.627	0.01687			38.3314	0.02295	123.885	0.01738	127.326	0.01699	129.264	0.01681	130.525	0.01673
	38.3532	0.02507	46.0116	0.02051	64.0329	0.01844	80.9108	0.01793	96.9093	0.01748	112.651	0.01695			38.3532	0.02301	123.909	0.01734	127.348	0.01695	129.285	0.01683	130.547	0.01675
	38.3762	0.02505	46.0333	0.02055	64.0534	0.01842	80.9315	0.01793	96.9317	0.01754	112.673	0.01691			38.3758	0.02298	123.93	0.01738	127.369	0.01701	129.308	0.01685	130.568	0.01673
	38.3991	0.02507	46.0554	0.02053	64.0766	0.01844	80.955	0.01797	96.954	0.01752	112.697	0.01691			38.3979	0.02301	123.953	0.01736	127.393	0.01699	129.329	0.01687	130.591	0.01677
	38.4213	0.02503	46.0778	0.02059	64.0985	0.01844	80.9761	0.01795	96.9776	0.0175	112.718	0.01687			38.4192	0.02299	123.973	0.01738	127.416	0.01697	129.352	0.01683	130.613	0.01673
	38.4416	0.02509	46.0996	0.02055	64.1231	0.01848	80.9987	0.01795	96.9979	0.01748	112.741	0.01691			38.4409	0.02308	123.996	0.01736	127.438	0.01695	129.374	0.01689	130.637	0.01677
	38.4641	0.02511	46.1218	0.02061	64.1435	0.01844	81.0197	0.01797	97.0208	0.01754	112.762	0.01689			38.4643	0.02305	124.018	0.0174	127.458	0.01703	129.398	0.01685	130.659	0.01673
	38.4867	0.02513	46.144	0.02057	64.1658	0.0185	81.0435	0.01797	97.0427	0.01752	112.785	0.01691			38.4875	0.02305	124.042	0.01736	127.481	0.01701	129.419	0.01687	130.68	0.01681
	38.5099	0.02507	46.1667	0.02063	64.1872	0.01848	81.0643	0.01797	97.0649	0.01756	112.805	0.01693			38.5096	0.02301	124.064	0.0174	127.504	0.01703	129.442	0.01687	130.702	0.01677
	38.5314	0.02511	46.1885	0.02057	64.2107	0.0185	81.0881	0.01799	97.0865	0.01752	112.829	0.01697			38.5305	0.02308	124.086	0.0174	127.527	0.01701	129.463	0.01689	130.726	0.01681
	38.5534	0.02513	46.2101	0.02065	64.232	0.0185	81.1091	0.01795	97.1093	0.01758	112.85	0.01693			38.5531	0.02308	124.108	0.01742	127.548	0.01705	129.485	0.01685	130.748	0.01677
	38.5753	0.02521	46.2329	0.02065	64.2551	0.0185	81.1326	0.01801	97.1306	0.01754	112.874	0.01695			38.5751	0.02314	124.13	0.0174	127.571	0.01703	129.506	0.01687	130.769	0.01683
	38.5983	0.02515	46.2564	0.02065	64.2764	0.01848	81.1542	0.01799	97.1539	0.01758	112.894	0.01695			38.5982	0.02312	124.151	0.01744	127.593	0.01707	129.53	0.01687	130.791	0.01679
	38.6193	0.02521	46.2784	0.02061	64.299	0.01852	81.1768	0.01801	97.1763	0.01754	112.917	0.01699			38.6196	0.02316	124.175	0.01746	127.615	0.01705	129.552	0.01691	130.814	0.01681
	38.6431	0.02517	46.3004	0.02069	64.3203	0.0185	81.1976	0.01801	97.1994	0.0176	112.939	0.01695			38.6424	0.02314	124.197	0.01744	127.636	0.01709	129.576	0.01685	130.835	0.01679
	38.6645	0.02521	46.3226	0.02068	64.3435	0.01852	81.2207	0.01803	97.2208	0.01756	112.963	0.01697			38.6638	0.02318	124.22	0.01742	127.659	0.01703	129.596	0.01693	130.857	0.01683
	38.6868	0.02519	46.3445	0.02072	64.3653	0.01852	81.2429	0.01801	97.2433	0.0176	112.984	0.01695			38.6861	0.02316	124.241	0.01746	127.681	0.01705	129.619	0.01695	130.88	0.01681
	38.7076	0.02527	46.3665	0.02069	64.3884	0.01856	81.267	0.01803	97.2644	0.01758	113.007	0.01697			38.708	0.0232	124.263	0.01746	127.704	0.01707	129.641	0.01693	130.903	0.01685
	38.7314	0.02529	46.3878	0.02074	64.4087	0.01854	81.2877	0.01803	97.2864	0.01764	113.029	0.01697			38.7306	0.02318	124.286	0.0175	127.724	0.01711	129.665	0.01691	130.924	0.01681
	38.7539	0.02534	46.411	0.02074	64.4315	0.01862	81.3096	0.01807	97.3097	0.0176	113.052	0.01701			38.7531	0.0232	124.309	0.01746	127.748	0.01709	129.686	0.01693	130.946	0.01687
	38.777	0.02529	46.4331	0.02075	64.4541	0.01856	81.3312	0.01803	97.3327	0.01762	113.072	0.01699			38.775	0.0232	124.33	0.01746	127.772	0.01709	129.709	0.01691	130.969	0.01683
	38.798	0.02529	46.4556	0.02072	64.478	0.0186	81.3549	0.01805	97.3543	0.01758	113.096	0.01703			38.7964	0.02328	124.352	0.01746	127.794	0.01703	129.729	0.01699	130.993	0.01687
	38.8208	0.02527	46.4762	0.0208	64.4995	0.01856	81.3769	0.01805	97.3765	0.01766	113.118	0.01699			38.8202	0.02324	124.374	0.0175	127.815	0.01709	129.752	0.01697	131.015	0.01685
	38.8423	0.02534	46.4996	0.02078	64.5218	0.0186	81.3994	0.01807	97.3976	0.01762	113.141	0.01703			38.8425	0.02326	124.398	0.01748	127.837	0.01709	129.773	0.01697	131.036	0.01689
	38.8644	0.02534	46.5218	0.0208	64.5433	0.01858	81.4201	0.01805	97.4204	0.01768	113.161	0.01701			38.866	0.02326	124.418	0.0175	127.859	0.01713	129.797	0.01695	131.058	0.01685
	38.8863	0.0254	46.5446	0.02078	64.5658	0.01862	81.4436	0.01811	97.4436	0.01764	113.184	0.01703			38.8876	0.02328	124.441	0.01752	127.881	0.01711	129.818	0.01697	131.081	0.01689
	38.9094	0.02535	46.566	0.0208	64.5866	0.01862	81.4647	0.01809	97.4658	0.01768	113.206	0.01705			38.9092	0.02328	124.463	0.0175	127.902	0.01713	129.841	0.01695	131.102	0.01687
	38.9314	0.0254	46.5894	0.0208	64.6095	0.01866	81.4873	0.01813	97.4869	0.01764	113.23	0.01705			38.9309	0.02332	124.487	0.0175	127.926	0.01713	129.861	0.01701	131.124	0.01695
	38.9541	0.02538	46.6116	0.02084	64.6317	0.0186	81.5096	0.01809	97.509	0.01768	113.251	0.01705			38.9529	0.0233	124.506	0.01752	127.948	0.01715	129.886	0.01701	131.146	0.01689
	38.9742	0.02544	46.6335	0.0208	64.6551	0.01864	81.5326	0.01811	97.531	0.01764	113.274	0.01705			38.9745	0.02334	124.53	0.01752	127.97	0.01711	129.907	0.01699	131.169	0.01693
	38.9971	0.02542	46.655	0.02092	64.6762	0.0186	81.5536	0.01809	97.554	0.01772	113.296	0.01705			38.9973	0.02332	124.552	0.01754	127.991	0.01717	129.932	0.01701	131.191	0.01687
	39.019	0.02546	46.6783	0.02086	64.6983	0.01868	81.5759	0.01817	97.5759	0.01766	113.318	0.01707			39.0198	0.02336	124.576	0.01752	128.014	0.01715	129.953	0.01697	131.213	0.01691
	39.0429	0.02544	46.7	0.02086	64.7202	0.01866	81.5979	0.01813	97.5979	0.0177	113.339	0.01705			39.0426	0.02334	124.597	0.01754	128.037	0.01717	129.975	0.01701	131.235	0.01689
	39.0643	0.02546	46.722	0.02086	64.7442	0.01868	81.6224	0.01815	97.6198	0.01768	113.362	0.01709			39.0627	0.02338	124.62	0.01756	128.06	0.01715	129.996	0.01703	131.258	0.01695
	39.0876	0.02548	46.7436	0.0209	64.7654	0.01866	81.6439	0.01813	97.642	0.01776	113.384	0.01707			39.0858	0.0234	124.641	0.01756	128.082	0.01715	130.019	0.01703	131.281	0.01691
	39.11	0.0255	46.7659	0.02092	64.7883	0.01872	81.6662	0.01819	97.6649	0.01772	113.408	0.01711			39.1082	0.02342	124.664	0.01756	128.104	0.01715	130.039	0.01705	131.303	0.01695
	39.1324	0.0255	46.7885	0.02096	64.8102	0.01868	81.6871	0.01817	97.6888	0.01776	113.429	0.01709			39.1314	0.02338	124.684	0.01756	128.127	0.01717	130.063	0.01705	131.325	0.01695
	39.1531	0.02554	46.8115	0.0209	64.8337	0.01872	81.7103	0.01819	97.7106	0.01768	113.451	0.01713			39.1527	0.02342	124.708	0.01756	128.149	0.01715	130.085	0.01703	131.348	0.01695
	39.1763	0.02554	46.8332	0.02096	64.8544	0.01868	81.7312	0.01815	97.7321	0.01774	113.473	0.01711			39.1759	0.02342	124.729	0.01758	128.17	0.01719	130.109	0.01705	131.369	0.01693
	39.1978	0.02558	46.8559	0.02094	64.8768	0.01874	81.754	0.01819	97.7542	0.0177	113.496	0.01713			39.1983	0.02346	124.753	0.01758	128.193	0.01719	130.129	0.01705	131.391	0.01701
	39.2205	0.02556	46.8775	0.02096	64.8991	0.01872	81.7756	0.01817	97.7763	0.01779	113.517	0.01713			39.2202	0.02344	124.773	0.01758	128.214	0.01722	130.152	0.01709	131.414	0.01697
	39.2415	0.02562	46.8995	0.02094	64.9212	0.01874	81.7998	0.01821	97.7978	0.01772	113.541	0.01715			39.2412	0.0235	124.796	0.0176	128.237	0.01719	130.173	0.01705	131.435	0.01697
	39.2642	0.02562	46.9214	0.02098	64.9426	0.0187	81.8206	0.01817	97.8196	0.01776	113.562	0.01713			39.2648	0.02348	124.818	0.01762	128.258	0.01723	130.198	0.01705	131.458	0.01695
	39.2861	0.02562	46.9448	0.02098	64.9644	0.01876	81.8422	0.01823	97.842	0.01774	113.585	0.01713			39.286	0.0235	124.842	0.0176	128.281	0.01722	130.219	0.01707	131.479	0.01699
	39.3093	0.02562	46.9664	0.02102	64.987	0.01874	81.8644	0.01821	97.8648	0.01779	113.605	0.01715			39.3088	0.02346	124.863	0.01762	128.303	0.01723	130.242	0.01709	131.502	0.01697
	39.3307	0.02562	46.9897	0.021	65.0102	0.01878	81.8881	0.01825	97.8871	0.01774	113.628	0.01722			39.3311	0.02346	124.887	0.01764	128.326	0.01719	130.263	0.01707	131.524	0.01703
	39.3538	0.02564	47.0109	0.02102	65.0324	0.01876	81.9101	0.01821	97.9083	0.01779	113.65	0.01713			39.3523	0.02362	124.908	0.01764	128.348	0.01723	130.287	0.01707	131.547	0.01697
	39.3754	0.02566	47.033	0.02104	65.0546	0.0188	81.9325	0.01825	97.9307	0.01779	113.674	0.01717			39.3747	0.02356	124.931	0.01764	128.371	0.01722	130.307	0.01709	131.569	0.01701
	39.3984	0.02568	47.0548	0.0211	65.0768	0.01878	81.9539	0.01825	97.9535	0.01781	113.695	0.01717			39.3986	0.02352	124.952	0.01764	128.393	0.01723	130.331	0.01711	131.592	0.01699
	39.4191	0.02572	47.0784	0.02106	65.0994	0.01882	81.9778	0.01827	97.9761	0.01779	113.717	0.01722			39.4196	0.02356	124.975	0.01764	128.414	0.01723	130.351	0.01713	131.614	0.01701
	39.4424	0.02572	47.0994	0.02108	65.1205	0.01874	81.998	0.01823	97.9985	0.01782	113.74	0.01717			39.4428	0.02361	124.996	0.01764	128.436	0.0173	130.375	0.01711	131.635	0.01701
	39.4651	0.02572	47.1227	0.02108	65.1425	0.01882	82.0211	0.01829	98.0208	0.01781	113.763	0.01719			39.464	0.02361	125.02	0.01766	128.459	0.0173	130.396	0.01711	131.657	0.01707
	39.4883	0.02572	47.1439	0.0211	65.1656	0.0188	82.0428	0.01827	98.0437	0.01785	113.785	0.01717			39.4865	0.02358	125.041	0.01766	128.482	0.01728	130.419	0.01713	131.681	0.01701
	39.5085	0.02576	47.1668	0.0211	65.1888	0.01886	82.0658	0.01829	98.0649	0.01779	113.807	0.01722			39.5067	0.02362	125.063	0.0177	128.505	0.01726	130.44	0.01713	131.703	0.01705
	39.5311	0.02578	47.1883	0.02112	65.2105	0.01882	82.0866	0.01827	98.0866	0.01787	113.829	0.01717			39.5306	0.02365	125.084	0.01768	128.525	0.0173	130.464	0.01715	131.725	0.01705
	39.553	0.02582	47.2113	0.02114	65.2325	0.01882	82.1091	0.01831	98.1095	0.01782	113.852	0.01722			39.5539	0.02365	125.109	0.0177	128.548	0.01728	130.485	0.01713	131.746	0.01707
	39.576	0.0258	47.2333	0.02114	65.2539	0.01882	82.1306	0.01827	98.1318	0.01787	113.872	0.01719			39.5771	0.02365	125.13	0.01766	128.569	0.0173	130.509	0.01715	131.769	0.01707
	39.5978	0.02582	47.2552	0.02114	65.2765	0.01888	82.1545	0.01833	98.154	0.01785	113.895	0.01726			39.5973	0.02369	125.153	0.01766	128.593	0.0173	130.53	0.01715	131.792	0.01711
	39.6205	0.02582	47.276	0.02118	65.2992	0.01882	82.1762	0.01831	98.1754	0.01785	113.917	0.01723			39.6195	0.02371	125.174	0.0177	128.615	0.01732	130.552	0.01715	131.814	0.01705
	39.6419	0.02584	47.2996	0.02118	65.3208	0.01888	82.1988	0.01835	98.1973	0.01785	113.94	0.01723			39.6413	0.02375	125.197	0.01768	128.638	0.01732	130.573	0.01717	131.836	0.01709
	39.6646	0.02584	47.3223	0.0212	65.3433	0.0189	82.2211	0.01829	98.2198	0.01793	113.961	0.01722			39.6657	0.02373	125.218	0.01772	128.658	0.01734	130.597	0.01719	131.858	0.01709
	39.6859	0.02586	47.3462	0.02118	65.3655	0.01892	82.2434	0.01833	98.2434	0.01787	113.983	0.0173			39.6865	0.02373	125.241	0.01774	128.682	0.01732	130.619	0.01719	131.88	0.01711
	39.7091	0.02588	47.3668	0.02118	65.3873	0.01886	82.2645	0.01833	98.265	0.01791	114.006	0.01723			39.7093	0.02371	125.263	0.01772	128.702	0.01734	130.643	0.01719	131.902	0.01707
	39.7308	0.02591	47.389	0.02122	65.4095	0.01892	82.2871	0.01839	98.2876	0.01789	114.029	0.01728			39.7303	0.02375	125.287	0.01774	128.725	0.01734	130.663	0.01717	131.924	0.01713
	39.7535	0.02591	47.4108	0.02122	65.4327	0.01886	82.31	0.01833	98.3092	0.01791	114.052	0.01723			39.7533	0.02377	125.308	0.0177	128.747	0.01736	130.686	0.01722	131.947	0.01707
	39.7746	0.02594	47.4333	0.0212	65.4545	0.0189	82.3333	0.01835	98.3311	0.01789	114.074	0.0173			39.7743	0.02377	125.33	0.01776	128.77	0.01734	130.707	0.01722	131.969	0.01711
	39.7978	0.02599	47.454	0.02125	65.4758	0.01888	82.3543	0.01833	98.3524	0.01797	114.096	0.01728			39.7975	0.02377	125.352	0.01779	128.791	0.01738	130.73	0.01723	131.991	0.01709
	39.8201	0.02599	47.4777	0.02125	65.498	0.01896	82.3759	0.01842	98.3762	0.01791	114.119	0.01732			39.8193	0.02381	125.376	0.01776	128.815	0.01738	130.752	0.01722	132.012	0.01715
	39.844	0.02597	47.4996	0.02131	65.5208	0.01895	82.3981	0.01839	98.399	0.01795	114.14	0.01723			39.8423	0.02381	125.397	0.01774	128.838	0.01736	130.775	0.01726	132.036	0.01713
	39.865	0.02599	47.5228	0.02128	65.5439	0.01896	82.4209	0.01842	98.4212	0.01793	114.162	0.01734			39.8626	0.02385	125.419	0.01779	128.861	0.01736	130.796	0.01723	132.059	0.01713
	39.8876	0.02601	47.5428	0.02131	65.5666	0.01892	82.4431	0.01839	98.4422	0.01795	114.184	0.0173			39.8862	0.02385	125.441	0.01776	128.882	0.01738	130.819	0.01726	132.081	0.01711
	39.9087	0.02603	47.5654	0.02132	65.5891	0.01899	82.4654	0.01844	98.4644	0.01795	114.206	0.01732			39.9087	0.02385	125.464	0.01776	128.904	0.0174	130.84	0.01723	132.103	0.01715
	39.9316	0.02601	47.5875	0.02132	65.6104	0.01896	82.4875	0.01842	98.487	0.01797	114.228	0.01732			39.9326	0.02385	125.484	0.01776	128.925	0.01742	130.863	0.01726	132.125	0.01715
	39.9525	0.02605	47.6112	0.02131	65.6325	0.01901	82.51	0.01846	98.5099	0.01795	114.251	0.01734			39.9534	0.02387	125.508	0.01781	128.948	0.0174	130.885	0.01726	132.147	0.01717
	39.9757	0.02607	47.6328	0.02132	65.6535	0.01896	82.5315	0.01839	98.5316	0.01799	114.273	0.01732			39.976	0.02391	125.53	0.01779	128.969	0.01742	130.908	0.01726	132.168	0.01713
	39.9973	0.02607	47.6564	0.02132	65.6763	0.01901	82.5533	0.01844	98.5539	0.01795	114.296	0.01738			39.9974	0.02393	125.553	0.01781	128.993	0.01742	130.929	0.01723	132.19	0.01719
	40.0209	0.02609	47.6778	0.02135	65.6986	0.01899	82.5762	0.01844	98.5755	0.01799	114.318	0.0173			40.0198	0.02391	125.573	0.01781	129.014	0.0174	130.952	0.0173	132.213	0.01717
	40.0412	0.02609	47.7009	0.02139	65.7209	0.01901	82.5987	0.01848	98.5983	0.01799	114.34	0.01736			40.0404	0.02393	125.596	0.01785	129.038	0.01742	130.975	0.0173	132.236	0.01717
	40.0638	0.02611	47.7211	0.02143	65.7432	0.01896	82.6202	0.01846	98.6198	0.01801	114.362	0.01734			40.0637	0.02395	125.619	0.01782	129.058	0.01744	130.998	0.0173	132.258	0.01715
	40.0855	0.02613	47.7451	0.02141	65.7641	0.01905	82.642	0.0185	98.6429	0.01797	114.385	0.01736			40.0861	0.02395	125.643	0.01782	129.081	0.01746	131.019	0.01728	132.279	0.01723
	40.1091	0.02613	47.7661	0.02139	65.7872	0.01901	82.6652	0.01846	98.6646	0.01803	114.406	0.01734			40.1096	0.02393	125.663	0.01782	129.102	0.01748	131.042	0.0173	132.302	0.01722
	40.1308	0.02615	47.7885	0.02141	65.81	0.01903	82.6885	0.0185	98.6869	0.01799	114.428	0.01742			40.1298	0.02397	125.687	0.01785	129.127	0.01748	131.064	0.0173	132.324	0.01722
	40.1535	0.02619	47.8095	0.02145	65.8323	0.01901	82.7103	0.01846	98.708	0.01805	114.451	0.01736			40.1524	0.02403	125.708	0.01782	129.148	0.01748	131.086	0.01732	132.347	0.01719
	40.1756	0.02617	47.8332	0.02145	65.8542	0.01909	82.7328	0.01848	98.7315	0.01803	114.474	0.0174			40.1741	0.02403	125.73	0.01782	129.171	0.0175	131.106	0.01728	132.369	0.01723
	40.1992	0.02619	47.8546	0.02145	65.8771	0.01907	82.7546	0.01846	98.754	0.01803	114.496	0.01738			40.1984	0.02401	125.751	0.01782	129.193	0.01746	131.13	0.01734	132.392	0.01719
	40.2198	0.02619	47.8779	0.02145	65.8995	0.01907	82.7763	0.0185	98.7776	0.01803	114.517	0.01742			40.2194	0.02401	125.775	0.01787	129.216	0.01746	131.152	0.0173	132.414	0.01722
	40.2431	0.02621	47.8991	0.02145	65.9215	0.01905	82.7976	0.01848	98.7987	0.01805	114.54	0.0174			40.2425	0.02405	125.796	0.01785	129.236	0.01748	131.175	0.0173	132.436	0.01719
	40.2643	0.02623	47.9226	0.02149	65.9431	0.01911	82.8206	0.01854	98.8212	0.01805	114.563	0.01742			40.2643	0.02407	125.819	0.01789	129.26	0.01748	131.195	0.0173	132.458	0.01726
	40.2871	0.02623	47.9443	0.02149	65.9659	0.01907	82.8424	0.0185	98.843	0.01805	114.585	0.01738			40.2881	0.02405	125.84	0.01787	129.28	0.01746	131.218	0.01738	132.481	0.01722
	40.3079	0.02627	47.9665	0.02149	65.9875	0.01911	82.8654	0.01854	98.8645	0.01805	114.607	0.01744			40.308	0.02407	125.862	0.01793	129.304	0.0175	131.241	0.01734	132.502	0.01726
	40.3309	0.02631	47.9874	0.02153	66.0096	0.01909	82.8876	0.01848	98.886	0.01809	114.629	0.0174			40.3312	0.02411	125.884	0.01791	129.324	0.01748	131.264	0.01736	132.525	0.01723
	40.353	0.02629	48.0111	0.02153	66.0315	0.01915	82.909	0.01856	98.9089	0.01805	114.651	0.01746			40.3519	0.02411	125.908	0.01791	129.348	0.0175	131.285	0.01734	132.546	0.01728
	40.3763	0.02633	48.0335	0.02153	66.0537	0.01911	82.9307	0.01854	98.9312	0.01807	114.672	0.01742			40.3757	0.02413	125.93	0.01789	129.369	0.01748	131.308	0.0174	132.568	0.01728
	40.3967	0.02633	48.0565	0.02151	66.0765	0.01915	82.9545	0.0186	98.954	0.01805	114.694	0.01746			40.3968	0.02411	125.953	0.01793	129.393	0.0175	131.33	0.01738	132.591	0.0173
	40.4205	0.02635	48.0765	0.02155	66.0996	0.01913	82.9766	0.01854	98.9753	0.01811	114.718	0.01746			40.4198	0.02413	125.975	0.01793	129.414	0.0175	131.353	0.0174	132.615	0.01728
	40.4427	0.02633	48.0991	0.02157	66.1213	0.01915	82.9989	0.0186	98.9979	0.01809	114.74	0.01748			40.4406	0.02415	125.998	0.01793	129.438	0.01752	131.374	0.01738	132.636	0.0173
	40.4649	0.02635	48.1211	0.02157	66.1437	0.01915	83.0211	0.01856	99.0196	0.01811	114.761	0.01748			40.4655	0.02418	126.018	0.01791	129.459	0.01754	131.396	0.0174	132.659	0.0173
	40.4855	0.02637	48.1449	0.02159	66.1654	0.01917	83.0445	0.0186	99.043	0.01809	114.784	0.01752			40.4865	0.02415	126.041	0.01795	129.482	0.01754	131.418	0.01736	132.68	0.0173
	40.5093	0.02643	48.1664	0.02159	66.1877	0.01915	83.0653	0.01858	99.0648	0.01811	114.807	0.01746			40.5092	0.02418	126.063	0.01791	129.502	0.01752	131.441	0.0174	132.702	0.0173
	40.5322	0.02639	48.1889	0.02161	66.2087	0.01919	83.0874	0.01864	99.0884	0.01811	114.83	0.0175			40.5303	0.0242	126.086	0.01795	129.526	0.01754	131.462	0.01738	132.723	0.01734
	40.5552	0.02641	48.2104	0.02163	66.2325	0.01919	83.1097	0.0186	99.1098	0.01813	114.852	0.01746			40.5536	0.02421	126.107	0.01795	129.548	0.01754	131.485	0.01742	132.747	0.01734
	40.5753	0.02641	48.2332	0.02163	66.2546	0.01921	83.1316	0.01864	99.1322	0.01811	114.874	0.01754			40.5733	0.0242	126.129	0.01797	129.571	0.01752	131.506	0.0174	132.77	0.01732
	40.598	0.02645	48.2538	0.02167	66.2776	0.01917	83.154	0.0186	99.1531	0.01817	114.896	0.0175			40.5976	0.02426	126.151	0.01797	129.592	0.01756	131.53	0.01744	132.793	0.01728
	40.6188	0.02645	48.2772	0.02169	66.2985	0.01923	83.1758	0.01864	99.1767	0.01815	114.918	0.01752			40.6199	0.02424	126.175	0.01797	129.615	0.01758	131.552	0.0174	132.813	0.01734
	40.6426	0.02647	48.2996	0.02165	66.3206	0.01921	83.198	0.01862	99.1978	0.01817	114.939	0.01752			40.6435	0.02426	126.197	0.01797	129.637	0.01756	131.575	0.01746	132.835	0.01734
	40.6641	0.02647	48.3215	0.02167	66.3426	0.01925	83.2207	0.01864	99.2207	0.01815	114.961	0.01754			40.6634	0.02426	126.219	0.01799	129.66	0.01756	131.597	0.01742	132.857	0.01736
	40.687	0.02654	48.3424	0.02171	66.3661	0.01925	83.2435	0.01864	99.2414	0.01819	114.984	0.01748			40.6866	0.0243	126.241	0.01797	129.682	0.0176	131.619	0.01744	132.881	0.01734
	40.7085	0.02651	48.3661	0.02173	66.3879	0.01925	83.2653	0.01868	99.2644	0.01817	115.007	0.01752			40.708	0.02432	126.264	0.01801	129.704	0.01762	131.64	0.01746	132.902	0.01736
	40.7316	0.02654	48.3884	0.02171	66.4101	0.01921	83.2877	0.01862	99.2864	0.01821	115.028	0.0175			40.7313	0.02432	126.285	0.01799	129.725	0.01758	131.663	0.0175	132.925	0.01736
	40.7519	0.02654	48.4126	0.02173	66.4319	0.01927	83.3095	0.01866	99.3098	0.01817	115.05	0.01756			40.7523	0.02432	126.308	0.01801	129.748	0.0176	131.686	0.01744	132.946	0.01738
	40.776	0.0266	48.4338	0.02173	66.4543	0.01927	83.3314	0.01866	99.3313	0.01821	115.072	0.01754			40.7761	0.02436	126.33	0.01799	129.769	0.01762	131.708	0.01746	132.969	0.01738
	40.797	0.0266	48.4563	0.02177	66.4759	0.01929	83.353	0.01872	99.3542	0.01823	115.095	0.01758			40.7972	0.02436	126.353	0.01803	129.792	0.0176	131.73	0.01744	132.99	0.0174
	40.8208	0.0266	48.4773	0.02175	66.4986	0.01929	83.3765	0.01868	99.3762	0.01821	115.118	0.0175			40.8199	0.02438	126.374	0.01803	129.814	0.0176	131.752	0.0175	133.013	0.0174
	40.8404	0.02662	48.5001	0.02177	66.5212	0.01929	83.3994	0.0187	99.3981	0.01819	115.14	0.01756			40.8406	0.02438	126.397	0.01807	129.838	0.01764	131.774	0.0175	133.035	0.0174
	40.8639	0.02668	48.5209	0.02179	66.5433	0.01929	83.4219	0.01866	99.419	0.01825	115.162	0.01758			40.8636	0.02442	126.418	0.01803	129.858	0.01762	131.797	0.01752	133.058	0.01736
	40.8866	0.02664	48.5444	0.02179	66.5641	0.01933	83.4424	0.01872	99.443	0.01823	115.185	0.01758			40.886	0.02442	126.442	0.01805	129.881	0.01766	131.819	0.0175	133.079	0.01742
	40.9108	0.02664	48.5657	0.02177	66.5872	0.01931	83.4644	0.01872	99.4661	0.01817	115.207	0.01758			40.9092	0.02446	126.464	0.01801	129.903	0.01766	131.842	0.01752	133.102	0.01742
	40.9315	0.02664	48.5895	0.02181	66.6102	0.01935	83.4869	0.01874	99.4877	0.01827	115.229	0.01762			40.9292	0.02444	126.486	0.01805	129.927	0.01766	131.863	0.0175	133.125	0.01744
	40.9539	0.02664	48.6103	0.02181	66.6336	0.01931	83.5102	0.01872	99.5089	0.01825	115.251	0.01758			40.953	0.0245	126.508	0.01803	129.949	0.01764	131.886	0.01752	133.148	0.0174
	40.9751	0.0267	48.6328	0.02183	66.6551	0.01935	83.5317	0.01874	99.5313	0.01827	115.273	0.01762			40.975	0.02446	126.53	0.01807	129.971	0.01768	131.907	0.01752	133.169	0.01744
	40.9982	0.02674	48.654	0.02183	66.677	0.01931	83.5546	0.01872	99.553	0.01827	115.295	0.0176			40.999	0.02448	126.551	0.01807	129.992	0.01768	131.93	0.01754	133.192	0.01744
	41.0188	0.0267	48.6783	0.02185	66.6989	0.01937	83.576	0.01876	99.5764	0.01827	115.317	0.01764			41.0204	0.02446	126.574	0.01811	130.015	0.0177	131.952	0.01752	133.213	0.01744
	41.0419	0.02672	48.6995	0.02185	66.7211	0.01935	83.5984	0.01874	99.5981	0.01827	115.339	0.01762			41.0426	0.0245	126.596	0.01807	130.035	0.01766	131.974	0.01756	133.236	0.01742
	41.0639	0.02672	48.7223	0.0219	66.7421	0.01937	83.6198	0.0188	99.6208	0.01825	115.362	0.01766			41.064	0.02452	126.619	0.01811	130.059	0.01768	131.996	0.0175	133.256	0.01746
	41.0874	0.02676	48.7442	0.0219	66.765	0.01937	83.643	0.01876	99.6422	0.01829	115.385	0.01758			41.0865	0.02452	126.64	0.01807	130.08	0.01768	132.018	0.01758	133.28	0.01746
	41.1082	0.02676	48.7678	0.02192	66.7873	0.01939	83.6647	0.01878	99.6649	0.01827	115.407	0.01764			41.1071	0.02452	126.663	0.01813	130.104	0.0177	132.041	0.01756	133.302	0.01748
	41.1304	0.0268	48.7885	0.02194	66.8101	0.01937	83.6875	0.01878	99.6861	0.01829	115.429	0.01762			41.1309	0.02456	126.685	0.01807	130.125	0.01768	132.064	0.01756	133.325	0.01746
	41.1525	0.0268	48.8113	0.02194	66.8308	0.01939	83.7085	0.01882	99.7089	0.01827	115.451	0.01766			41.1526	0.02456	126.709	0.01811	130.148	0.01774	132.086	0.01756	133.345	0.01748
	41.1759	0.02682	48.8329	0.0219	66.8539	0.01939	83.7318	0.0188	99.7311	0.01829	115.473	0.01762			41.1758	0.02458	126.73	0.01809	130.169	0.0177	132.108	0.0176	133.368	0.0175
	41.1974	0.0268	48.8554	0.02194	66.876	0.01943	83.7551	0.01882	99.7538	0.01827	115.494	0.01768			41.1963	0.02458	126.753	0.01813	130.193	0.01772	132.13	0.01756	133.39	0.01748
	41.2204	0.02686	48.8764	0.02196	66.8994	0.01939	83.7775	0.0188	99.7744	0.01829	115.518	0.01764			41.2187	0.02464	126.775	0.01809	130.214	0.0177	132.152	0.0176	133.414	0.01748
	41.2427	0.02684	48.8996	0.02198	66.9206	0.01941	83.799	0.01884	99.798	0.01833	115.541	0.01764			41.2409	0.02462	126.797	0.01811	130.238	0.01774	132.173	0.01756	133.435	0.0175
	41.2652	0.02688	48.9207	0.02198	66.9433	0.01943	83.8207	0.01882	99.8202	0.01833	115.563	0.01764			41.2648	0.02464	126.818	0.01811	130.259	0.01772	132.196	0.01762	133.458	0.0175
	41.2864	0.02688	48.9448	0.022	66.9659	0.01943	83.8431	0.01882	99.844	0.01831	115.584	0.01768			41.2862	0.02462	126.841	0.01815	130.283	0.01774	132.218	0.01758	133.481	0.0175
	41.3095	0.0269	48.9664	0.02198	66.9883	0.01943	83.8647	0.0188	99.8654	0.01833	115.606	0.01768			41.3088	0.02464	126.863	0.01815	130.303	0.01774	132.241	0.0176	133.504	0.01746
	41.3313	0.0269	48.9896	0.022	67.0095	0.01947	83.8864	0.01884	99.8882	0.01833	115.629	0.0177			41.331	0.02466	126.886	0.01819	130.326	0.01779	132.263	0.01756	133.524	0.0175
	41.3536	0.02694	49.0106	0.02202	67.0326	0.01945	83.9088	0.01882	99.9092	0.01835	115.651	0.01768			41.3541	0.02466	126.907	0.01811	130.347	0.01774	132.284	0.0176	133.547	0.01752
	41.3748	0.02694	49.0335	0.02204	67.0544	0.01945	83.9315	0.01888	99.9313	0.01835	115.674	0.01772			41.3746	0.02468	126.928	0.01817	130.371	0.01779	132.306	0.01764	133.568	0.01752
	41.3973	0.02696	49.054	0.02202	67.0766	0.01947	83.9544	0.01886	99.9523	0.01838	115.696	0.0177			41.3975	0.02472	126.951	0.01815	130.392	0.01776	132.33	0.01766	133.592	0.01752
	41.4191	0.02696	49.0775	0.02208	67.0971	0.01949	83.9751	0.0189	99.9758	0.01839	115.717	0.01774			41.4193	0.0247	126.975	0.01819	130.414	0.01781	132.353	0.0176	133.612	0.01754
	41.4422	0.02698	49.0995	0.02208	67.12	0.01949	83.9979	0.01888	99.9975	0.01838	115.74	0.0177			41.4419	0.02477	126.997	0.01817	130.435	0.01781	132.375	0.01764	133.635	0.01758
	41.4643	0.02696	49.1235	0.02208	67.1425	0.01953	84.0205	0.0189	100.021	0.01839	115.762	0.01774			41.4632	0.02472	127.019	0.01821	130.46	0.01781	132.397	0.0176	133.657	0.01758
	41.4871	0.02702	49.1435	0.0221	67.1664	0.01949	84.0435	0.01886	100.042	0.01838	115.785	0.01772			41.4857	0.02477	127.042	0.01819	130.482	0.01776	132.42	0.01766	133.681	0.01756
	41.5091	0.027	49.1657	0.02214	67.1876	0.01952	84.0649	0.01892	100.064	0.01842	115.806	0.01774			41.5078	0.02477	127.065	0.01821	130.505	0.01785	132.441	0.01764	133.702	0.01756
	41.5319	0.02702	49.1877	0.02214	67.2102	0.01952	84.088	0.01888	100.086	0.01842	115.828	0.0177			41.5322	0.02477	127.085	0.01819	130.525	0.01779	132.463	0.01768	133.725	0.01756
	41.5524	0.02704	49.2114	0.02214	67.2322	0.01955	84.1099	0.01895	100.109	0.01838	115.849	0.01776			41.5529	0.02478	127.108	0.01825	130.548	0.01782	132.485	0.01762	133.747	0.01756
	41.5753	0.02711	49.2328	0.02212	67.2542	0.01953	84.1322	0.01892	100.131	0.01839	115.873	0.01774			41.5761	0.02483	127.129	0.01821	130.569	0.01781	132.507	0.01766	133.769	0.01756
	41.5985	0.02708	49.2556	0.0222	67.275	0.0196	84.154	0.01895	100.154	0.01839	115.896	0.01776			41.5976	0.02478	127.152	0.01823	130.592	0.01785	132.53	0.01764	133.789	0.01758
	41.6218	0.02713	49.2771	0.02216	67.2996	0.01955	84.1772	0.0189	100.176	0.01844	115.919	0.01774			41.6201	0.02483	127.173	0.01823	130.615	0.01782	132.551	0.0177	133.813	0.0176
	41.6424	0.02708	49.3005	0.02212	67.3213	0.01955	84.1982	0.01892	100.199	0.01842	115.94	0.01779			41.6405	0.02483	127.196	0.01827	130.639	0.01785	132.573	0.01768	133.835	0.0176
	41.6642	0.02713	49.321	0.0222	67.3446	0.01955	84.2201	0.01892	100.22	0.01844	115.963	0.01779			41.6634	0.02489	127.218	0.01823	130.66	0.01779	132.597	0.01772	133.859	0.0176
	41.6857	0.02713	49.3443	0.02222	67.3652	0.01958	84.2418	0.01896	100.243	0.01844	115.984	0.01781			41.6865	0.02487	127.242	0.01825	130.681	0.01787	132.619	0.01766	133.88	0.0176
	41.7094	0.02721	49.3662	0.02216	67.3873	0.01958	84.2651	0.01896	100.264	0.01844	116.006	0.01779			41.7104	0.02491	127.263	0.01821	130.702	0.01785	132.641	0.01774	133.903	0.01762
	41.7311	0.02714	49.3891	0.02222	67.409	0.0196	84.2867	0.01899	100.288	0.01844	116.027	0.01782			41.7314	0.02487	127.286	0.01827	130.727	0.01789	132.663	0.0177	133.924	0.0176
	41.7534	0.02719	49.4096	0.0222	67.4326	0.01958	84.3101	0.01895	100.308	0.01848	116.051	0.01781			41.7528	0.02495	127.308	0.01825	130.749	0.01785	132.685	0.01774	133.948	0.01762
	41.7752	0.02721	49.4328	0.02228	67.4541	0.0196	84.3317	0.01899	100.331	0.0185	116.073	0.01781			41.7741	0.02493	127.33	0.01825	130.771	0.01787	132.707	0.0177	133.968	0.01762
	41.7979	0.02725	49.4549	0.02224	67.4775	0.01964	84.3549	0.01896	100.353	0.01848	116.096	0.01779			41.7978	0.02495	127.351	0.01823	130.792	0.01787	132.728	0.01776	133.992	0.01762
	41.8194	0.02721	49.479	0.02226	67.4984	0.01964	84.3761	0.01896	100.377	0.01848	116.116	0.01781			41.8199	0.02493	127.373	0.01829	130.815	0.01791	132.753	0.01772	134.013	0.01764
	41.8419	0.02727	49.4998	0.02224	67.5208	0.01964	84.3986	0.01896	100.398	0.01848	116.139	0.01782			41.8421	0.02495	127.397	0.01827	130.836	0.01787	132.776	0.01774	134.036	0.01764
	41.8643	0.02727	49.5222	0.02224	67.5423	0.01966	84.4195	0.01901	100.421	0.0185	116.162	0.01787			41.8636	0.02495	127.42	0.01829	130.858	0.01791	132.797	0.01772	134.057	0.01762
	41.8867	0.02731	49.5441	0.02226	67.5651	0.01968	84.4435	0.01901	100.442	0.01852	116.185	0.01782			41.8865	0.02499	127.441	0.01827	130.881	0.01789	132.818	0.01781	134.081	0.0176
	41.908	0.02729	49.5665	0.02232	67.5874	0.01968	84.4654	0.01903	100.465	0.01852	116.206	0.01785			41.9079	0.02499	127.463	0.01831	130.904	0.01791	132.841	0.01774	134.101	0.01772
	41.9304	0.02733	49.5877	0.02228	67.61	0.01966	84.4891	0.01903	100.485	0.01852	116.23	0.01785			41.9306	0.02503	127.485	0.01829	130.925	0.01789	132.863	0.01779	134.125	0.01766
	41.9533	0.02733	49.6107	0.02234	67.6307	0.01968	84.5092	0.01905	100.51	0.01852	116.252	0.01787			41.953	0.02497	127.508	0.01835	130.947	0.01795	132.886	0.01774	134.145	0.01766
	41.9769	0.02739	49.6323	0.02234	67.6537	0.0197	84.5315	0.01905	100.532	0.0185	116.274	0.01782			41.9754	0.02505	127.53	0.01829	130.97	0.01791	132.908	0.01779	134.169	0.0177
	41.9983	0.02733	49.6558	0.02236	67.6762	0.0197	84.5532	0.01907	100.555	0.01852	116.294	0.01789			41.9965	0.02501	127.552	0.01835	130.994	0.01795	132.93	0.01776	134.191	0.0177
	42.0209	0.02739	49.6766	0.02232	67.7001	0.0197	84.5766	0.01905	100.575	0.01852	116.318	0.01789			42.0189	0.02507	127.574	0.01831	131.015	0.01791	132.952	0.01779	134.215	0.01768
	42.042	0.02737	49.6986	0.02238	67.7215	0.0197	84.5986	0.01905	100.598	0.01854	116.34	0.01789			42.0422	0.02507	127.597	0.01833	131.037	0.01795	132.974	0.01776	134.237	0.01766
	42.0648	0.02739	49.7207	0.02238	67.7439	0.01972	84.6208	0.01907	100.619	0.01854	116.362	0.01787			42.0655	0.02511	127.618	0.01833	131.06	0.01793	132.995	0.01782	134.259	0.01772
	42.0856	0.02737	49.7444	0.0224	67.7656	0.01972	84.6422	0.01909	100.643	0.01858	116.383	0.01793			42.0874	0.02505	127.64	0.01838	131.081	0.01797	133.018	0.01779	134.28	0.0177
	42.1089	0.02745	49.7665	0.02236	67.7878	0.01972	84.6651	0.01907	100.664	0.01854	116.406	0.01791			42.1092	0.02513	127.663	0.01835	131.102	0.01793	133.041	0.01782	134.302	0.0177
	42.1315	0.02743	49.7891	0.02242	67.8086	0.01974	84.6867	0.01909	100.688	0.01858	116.428	0.01793			42.1308	0.02511	127.686	0.01838	131.125	0.01795	133.063	0.01779	134.323	0.01772
	42.1538	0.02747	49.8107	0.02242	67.8315	0.01976	84.7097	0.01911	100.709	0.01856	116.452	0.01791			42.1528	0.02515	127.708	0.01833	131.147	0.01793	133.084	0.01785	134.346	0.01772
	42.1752	0.02743	49.8343	0.02245	67.8542	0.01976	84.7311	0.01911	100.732	0.01856	116.473	0.01793			42.174	0.02515	127.73	0.01842	131.17	0.01797	133.108	0.01781	134.368	0.01772
	42.1968	0.02749	49.8555	0.02245	67.8771	0.01976	84.754	0.01911	100.753	0.01856	116.496	0.01793			42.1966	0.02517	127.752	0.01838	131.192	0.01797	133.131	0.01785	134.392	0.01776
	42.219	0.02745	49.8784	0.02248	67.8975	0.01978	84.7751	0.01911	100.776	0.0186	116.517	0.01793			42.2188	0.02515	127.775	0.01842	131.214	0.01801	133.153	0.01781	134.413	0.01774
	42.2421	0.02749	49.8996	0.02247	67.92	0.01978	84.7984	0.01913	100.798	0.01858	116.539	0.01793			42.2417	0.02521	127.798	0.01838	131.236	0.01799	133.175	0.01782	134.435	0.01776
	42.2642	0.02753	49.9218	0.02248	67.9421	0.01976	84.8209	0.01913	100.82	0.0186	116.561	0.01797			42.2638	0.02517	127.82	0.01839	131.259	0.01803	133.197	0.01782	134.457	0.01774
	42.2866	0.02759	49.9432	0.02247	67.9658	0.01978	84.8444	0.01915	100.841	0.01862	116.585	0.01797			42.2855	0.02523	127.841	0.01838	131.281	0.01797	133.219	0.01787	134.481	0.01776
	42.3094	0.02753	49.9656	0.02255	67.9874	0.0198	84.8654	0.01917	100.864	0.01862	116.607	0.01795			42.307	0.02521	127.863	0.01842	131.304	0.01803	133.24	0.01782	134.502	0.01772
	42.3322	0.02757	49.9874	0.02251	68.0104	0.01982	84.888	0.01915	100.887	0.0186	116.63	0.01793			42.3307	0.02525	127.885	0.01839	131.326	0.01803	133.262	0.01791	134.525	0.01776
	42.3537	0.02755	50.0113	0.02255	68.0321	0.01984	84.9091	0.01917	100.911	0.01864	116.651	0.01799			42.3536	0.02521	127.907	0.01846	131.349	0.01803	133.285	0.01787	134.547	0.01776
	42.3755	0.02764	50.0328	0.02251	68.0559	0.01982	84.9318	0.01915	100.932	0.0186	116.673	0.01801			42.3758	0.02527	127.93	0.01842	131.37	0.01799	133.307	0.01789	134.57	0.01776
	42.3983	0.02761	50.0555	0.02257	68.076	0.01982	84.9525	0.01919	100.954	0.01866	116.694	0.01801			42.3976	0.02523	127.952	0.01846	131.393	0.01805	133.33	0.01787	134.59	0.01779
	42.42	0.02764	50.0772	0.02257	68.0995	0.01984	84.9759	0.01919	100.976	0.01864	116.718	0.01799			42.4203	0.02529	127.974	0.01842	131.415	0.01801	133.351	0.01791	134.614	0.01782
	42.4417	0.02761	50.1001	0.02259	68.1207	0.01984	84.9977	0.01917	100.998	0.01868	116.74	0.01799			42.4419	0.02527	127.995	0.01848	131.437	0.01805	133.373	0.01789	134.635	0.01779
	42.4638	0.02767	50.121	0.02257	68.1434	0.01984	85.0218	0.01917	101.019	0.01868	116.762	0.01799			42.4636	0.02534	128.018	0.01846	131.459	0.01801	133.396	0.01791	134.658	0.01782
	42.4857	0.02765	50.1439	0.02265	68.1643	0.01986	85.0416	0.01921	101.042	0.0187	116.784	0.01801			42.4866	0.02531	128.041	0.01848	131.481	0.01807	133.419	0.01789	134.679	0.01779
	42.5087	0.02771	50.1663	0.02259	68.1875	0.01988	85.0639	0.01921	101.064	0.01868	116.806	0.01799			42.5087	0.02535	128.064	0.01844	131.503	0.01805	133.441	0.01791	134.702	0.01782
	42.5309	0.02771	50.1901	0.02267	68.2089	0.01984	85.0857	0.01923	101.088	0.0187	116.828	0.01799			42.5303	0.02534	128.086	0.01846	131.526	0.01809	133.464	0.01789	134.723	0.01785
	42.5537	0.02774	50.2113	0.02263	68.2329	0.01988	85.1104	0.01919	101.108	0.01868	116.851	0.01801			42.5521	0.0254	128.108	0.01846	131.549	0.01805	133.486	0.01793	134.747	0.01782
	42.5755	0.02771	50.2323	0.02267	68.2539	0.01988	85.1314	0.01921	101.131	0.01872	116.873	0.01801			42.5743	0.02534	128.131	0.01848	131.571	0.01809	133.508	0.01791	134.769	0.01781
	42.5981	0.02776	50.2542	0.02267	68.2771	0.0199	85.1548	0.01923	101.153	0.01872	116.895	0.01803			42.5975	0.0254	128.152	0.01846	131.593	0.01807	133.529	0.01797	134.791	0.01787
	42.6192	0.02771	50.2779	0.02269	68.2986	0.01988	85.1768	0.01927	101.177	0.01872	116.916	0.01805			42.6204	0.02538	128.174	0.01852	131.615	0.01811	133.552	0.01795	134.813	0.01782
	42.6417	0.02782	50.3	0.02267	68.3209	0.01992	85.1995	0.01925	101.198	0.0187	116.94	0.01807			42.642	0.02544	128.196	0.01848	131.636	0.01807	133.573	0.01795	134.836	0.01785
	42.6646	0.02776	50.3217	0.02267	68.3416	0.01992	85.2199	0.01923	101.221	0.01872	116.962	0.01805			42.6646	0.02542	128.219	0.01852	131.658	0.01811	133.596	0.01791	134.857	0.01785
	42.6878	0.0278	50.3441	0.02269	68.3654	0.01996	85.2435	0.01925	101.243	0.01876	116.986	0.01801			42.6867	0.02546	128.241	0.0185	131.681	0.01807	133.618	0.01797	134.88	0.01787
	42.7096	0.02778	50.3661	0.02277	68.3878	0.01994	85.2651	0.01927	101.266	0.01876	117.007	0.01803			42.7081	0.02546	128.262	0.01854	131.705	0.01813	133.641	0.01799	134.902	0.01785
	42.7305	0.02786	50.3877	0.02269	68.4108	0.01994	85.2876	0.01929	101.286	0.01874	117.03	0.01805			42.7293	0.02552	128.285	0.01852	131.726	0.01811	133.663	0.01799	134.925	0.01787
	42.7526	0.02786	50.4099	0.02275	68.4315	0.01992	85.308	0.01927	101.31	0.01878	117.051	0.01805			42.7535	0.02548	128.308	0.01854	131.748	0.01815	133.686	0.01793	134.946	0.01785
	42.7754	0.02788	50.4326	0.02273	68.4546	0.01996	85.3315	0.01929	101.331	0.01874	117.073	0.01809			42.7766	0.0255	128.33	0.0185	131.769	0.01813	133.707	0.01799	134.969	0.01791
	42.7979	0.02784	50.4553	0.02277	68.4756	0.01996	85.3531	0.01929	101.354	0.01876	117.094	0.01807			42.7983	0.02548	128.352	0.01856	131.793	0.01817	133.73	0.01795	134.99	0.01789
	42.8202	0.02788	50.4765	0.02275	68.499	0.01996	85.3769	0.01929	101.375	0.01876	117.117	0.01809			42.8191	0.02554	128.375	0.01854	131.815	0.01811	133.752	0.01797	135.014	0.01791
	42.8419	0.02788	50.4988	0.02281	68.5206	0.01996	85.3981	0.01931	101.397	0.01878	117.139	0.01809			42.8414	0.02554	128.397	0.01856	131.837	0.01815	133.774	0.01799	135.036	0.01789
	42.8644	0.02792	50.522	0.02277	68.5441	0.02	85.4211	0.01931	101.419	0.01876	117.163	0.01807			42.8642	0.02558	128.419	0.01854	131.859	0.01813	133.795	0.01803	135.059	0.01793
	42.8859	0.02788	50.545	0.02283	68.565	0.01998	85.443	0.01933	101.443	0.01882	117.183	0.01811			42.887	0.02554	128.439	0.0186	131.881	0.01817	133.819	0.01801	135.079	0.01791
	42.9085	0.02794	50.5669	0.02281	68.5876	0.02	85.4653	0.01933	101.465	0.01878	117.206	0.01813			42.9086	0.02562	128.464	0.01858	131.903	0.01815	133.841	0.01803	135.103	0.01791
	42.931	0.02794	50.5892	0.02283	68.609	0.02	85.4863	0.01933	101.488	0.01882	117.227	0.01813			42.9309	0.02558	128.486	0.01856	131.925	0.01821	133.864	0.01801	135.123	0.01789
	42.9534	0.02798	50.611	0.02281	68.6326	0.02002	85.5095	0.01937	101.509	0.0188	117.251	0.01813			42.9527	0.02562	128.509	0.01854	131.948	0.01815	133.885	0.01803	135.146	0.01795
	42.9749	0.02796	50.6334	0.02283	68.6534	0.02004	85.5317	0.01935	101.532	0.0188	117.272	0.01811			42.9746	0.02562	128.529	0.0186	131.97	0.01821	133.907	0.01801	135.168	0.01791
	42.9969	0.02804	50.6541	0.02283	68.6763	0.02004	85.5552	0.01933	101.552	0.01878	117.296	0.01813			42.9963	0.02566	128.552	0.0186	131.992	0.01817	133.929	0.01807	135.191	0.01793
	43.0198	0.02802	50.6769	0.02291	68.6976	0.02002	85.5756	0.01935	101.576	0.01886	117.318	0.01813			43.0192	0.02562	128.574	0.01862	132.013	0.01821	133.953	0.01801	135.212	0.01797
	43.043	0.02804	50.7001	0.02289	68.721	0.02008	85.5986	0.01939	101.598	0.0188	117.341	0.01813			43.0415	0.02568	128.597	0.0186	132.037	0.01819	133.974	0.01805	135.235	0.01799
	43.0654	0.028	50.7223	0.02295	68.7432	0.02004	85.6197	0.01939	101.622	0.01884	117.361	0.01813			43.064	0.02562	128.619	0.01862	132.06	0.01821	133.997	0.01805	135.258	0.01793
	43.0873	0.02808	50.7436	0.02289	68.7671	0.02004	85.6434	0.01937	101.643	0.01884	117.385	0.01815			43.085	0.02568	128.642	0.0186	132.082	0.01817	134.018	0.01807	135.282	0.01797
	43.1092	0.02806	50.7653	0.02295	68.7879	0.02002	85.6648	0.01937	101.665	0.01886	117.406	0.01815			43.1081	0.0257	128.663	0.01862	132.103	0.01825	134.041	0.01805	135.303	0.01793
	43.1311	0.0281	50.7872	0.02293	68.8104	0.0201	85.6878	0.01941	101.686	0.01884	117.429	0.01817			43.1315	0.02572	128.685	0.0186	132.126	0.01821	134.062	0.01805	135.325	0.01797
	43.1523	0.02808	50.8105	0.02295	68.832	0.02008	85.7087	0.01941	101.71	0.01886	117.45	0.01819			43.1545	0.0257	128.706	0.01864	132.148	0.01823	134.085	0.01803	135.347	0.01795
	43.1746	0.02814	50.8332	0.02291	68.8545	0.0201	85.7318	0.01941	101.731	0.01884	117.473	0.01817			43.1758	0.02574	128.73	0.01864	132.169	0.01819	134.107	0.01815	135.369	0.01799
	43.1975	0.0281	50.8548	0.02299	68.8751	0.0201	85.7522	0.01941	101.754	0.0189	117.494	0.01821			43.1978	0.02574	128.752	0.01866	132.19	0.01825	134.129	0.01807	135.39	0.01799
	43.2198	0.02816	50.8773	0.02298	68.8983	0.02012	85.7764	0.01941	101.775	0.01886	117.519	0.01821			43.2201	0.02578	128.774	0.01862	132.214	0.01823	134.15	0.01811	135.413	0.01801
	43.2426	0.02816	50.9009	0.02299	68.9202	0.0201	85.7979	0.01941	101.798	0.01892	117.54	0.01817			43.2414	0.02576	128.795	0.01866	132.237	0.01823	134.174	0.01811	135.435	0.01797
	43.2634	0.02818	50.9222	0.02293	68.9434	0.02015	85.821	0.01941	101.819	0.0189	117.563	0.01821			43.2629	0.0258	128.819	0.01868	132.259	0.01821	134.197	0.01809	135.458	0.01801
	43.2854	0.02818	50.9439	0.02305	68.9644	0.0201	85.8412	0.01943	101.842	0.01892	117.584	0.01819			43.2859	0.0258	128.842	0.0187	132.28	0.01827	134.221	0.01809	135.479	0.01797
	43.3084	0.02822	50.9666	0.02299	68.9867	0.02017	85.865	0.01945	101.864	0.01888	117.607	0.01821			43.3082	0.02584	128.865	0.01866	132.302	0.01825	134.242	0.01811	135.501	0.01803
	43.3308	0.0282	50.9888	0.02304	69.0091	0.02012	85.8868	0.01945	101.887	0.0189	117.627	0.01825			43.331	0.0258	128.886	0.01868	132.326	0.01827	134.264	0.01811	135.524	0.01799
	43.353	0.02829	51.0107	0.02301	69.0325	0.02015	85.9113	0.01945	101.908	0.0189	117.651	0.01825			43.3516	0.02586	128.908	0.01866	132.348	0.01823	134.285	0.01813	135.547	0.01805
	43.3759	0.02824	51.0319	0.02308	69.0542	0.02017	85.9319	0.01945	101.93	0.01899	117.673	0.01821			43.3742	0.02584	128.929	0.01868	132.37	0.01829	134.307	0.01811	135.568	0.01803
	43.3985	0.02827	51.0546	0.02305	69.0767	0.02021	85.9547	0.01952	101.954	0.01892	117.697	0.01825			43.3967	0.02591	128.952	0.01866	132.393	0.01827	134.328	0.01815	135.591	0.01807
	43.4202	0.02824	51.0773	0.0231	69.0992	0.02017	85.9758	0.01952	101.977	0.01895	117.717	0.01823			43.4206	0.02586	128.973	0.01872	132.415	0.01829	134.352	0.01815	135.614	0.01803
	43.4421	0.02831	51.1001	0.02304	69.1218	0.02019	85.9989	0.01949	101.999	0.0189	117.74	0.01827			43.4419	0.02588	128.996	0.0187	132.437	0.01825	134.373	0.01815	135.637	0.01805
	43.4649	0.02829	51.1216	0.0231	69.1427	0.02021	86.0195	0.01949	102.022	0.01896	117.761	0.01825			43.4649	0.02588	129.018	0.01872	132.459	0.01831	134.397	0.01813	135.657	0.01805
	43.4865	0.02831	51.1446	0.0231	69.1654	0.02025	86.0425	0.01952	102.043	0.01896	117.785	0.01827			43.4869	0.02592	129.041	0.0187	132.482	0.01829	134.417	0.01815	135.68	0.01809
	43.5087	0.02829	51.1666	0.02312	69.1875	0.02021	86.0641	0.01952	102.065	0.01899	117.806	0.01825			43.5093	0.02588	129.062	0.01872	132.502	0.01833	134.44	0.01815	135.702	0.01809
	43.5296	0.02835	51.1876	0.02312	69.21	0.02021	86.0878	0.01952	102.086	0.01895	117.829	0.01829			43.5301	0.02592	129.085	0.01872	132.525	0.01831	134.462	0.01817	135.724	0.01811
	43.5521	0.02833	51.2093	0.02318	69.2311	0.02021	86.1083	0.01949	102.109	0.01901	117.85	0.01827			43.553	0.02592	129.107	0.01874	132.546	0.01833	134.486	0.01817	135.746	0.01807
	43.5746	0.02841	51.2334	0.02314	69.2537	0.02025	86.1306	0.01958	102.13	0.01896	117.874	0.01829			43.5749	0.02599	129.131	0.01872	132.569	0.01831	134.507	0.01815	135.769	0.01811
	43.5983	0.02837	51.2562	0.0232	69.2749	0.02025	86.1527	0.01955	102.154	0.01901	117.894	0.01827			43.5977	0.02597	129.152	0.01874	132.592	0.01838	134.531	0.01817	135.79	0.01805
	43.6198	0.02841	51.2783	0.02316	69.2992	0.02025	86.1768	0.01955	102.176	0.01899	117.918	0.01831			43.6187	0.02603	129.175	0.01878	132.616	0.01831	134.553	0.01821	135.814	0.01811
	43.6426	0.02841	51.2997	0.02322	69.3206	0.02023	86.1981	0.01952	102.197	0.01901	117.939	0.01829			43.6412	0.02601	129.197	0.01878	132.637	0.01833	134.576	0.01817	135.836	0.01809
	43.6648	0.02845	51.3212	0.0232	69.344	0.02029	86.2211	0.01958	102.219	0.01899	117.962	0.01829			43.6638	0.02607	129.22	0.01874	132.66	0.01831	134.595	0.01821	135.858	0.01813
	43.6863	0.02845	51.3436	0.02324	69.3652	0.02025	86.2429	0.01955	102.243	0.01905	117.983	0.01831			43.6874	0.02605	129.24	0.01878	132.681	0.01833	134.619	0.01821	135.88	0.01813
	43.7076	0.02849	51.3667	0.02322	69.3882	0.02029	86.2664	0.01955	102.265	0.01901	118.006	0.01835			43.7083	0.02609	129.263	0.01876	132.703	0.01833	134.64	0.01821	135.903	0.01813
	43.7313	0.02847	51.3886	0.02324	69.4088	0.02029	86.287	0.01955	102.287	0.01903	118.028	0.01831			43.7309	0.02607	129.285	0.01878	132.724	0.01839	134.663	0.01821	135.924	0.01809
	43.754	0.02849	51.4113	0.02324	69.4319	0.02033	86.3101	0.0196	102.309	0.01901	118.053	0.01831			43.7531	0.02609	129.308	0.01882	132.748	0.01842	134.684	0.01821	135.946	0.01815
	43.7772	0.02847	51.4328	0.02328	69.4544	0.02029	86.3317	0.01955	102.332	0.01905	118.074	0.01829			43.7749	0.02605	129.329	0.0188	132.771	0.01839	134.707	0.01821	135.968	0.01813
	43.7974	0.02851	51.4554	0.02326	69.4782	0.02021	86.3538	0.0196	102.353	0.01901	118.096	0.01833			43.796	0.02613	129.352	0.01878	132.793	0.01835	134.729	0.01823	135.992	0.01813
	43.8192	0.02855	51.4767	0.02332	69.4983	0.02037	86.3751	0.0196	102.376	0.01907	118.117	0.01835			43.8195	0.02611	129.373	0.0188	132.814	0.01839	134.753	0.01823	136.014	0.01809
	43.8417	0.02859	51.4997	0.02328	69.5206	0.02039	86.3979	0.01962	102.398	0.01903	118.14	0.01835			43.8424	0.02613	129.397	0.01876	132.836	0.01838	134.774	0.01823	136.035	0.01817
	43.8652	0.02855	51.5215	0.02332	69.5424	0.02031	86.4192	0.0196	102.42	0.01907	118.16	0.01835			43.8655	0.02611	129.418	0.01882	132.859	0.01842	134.797	0.01825	136.057	0.01815
	43.8864	0.02859	51.5441	0.02328	69.5656	0.02035	86.4434	0.01964	102.442	0.01905	118.184	0.01839			43.8856	0.02617	129.442	0.01882	132.882	0.01839	134.818	0.01825	136.08	0.01819
	43.9091	0.02859	51.5644	0.02336	69.588	0.02033	86.4647	0.01962	102.463	0.01911	118.206	0.01835			43.9079	0.02615	129.463	0.01884	132.903	0.01839	134.841	0.01823	136.103	0.01813
	43.9308	0.02861	51.5886	0.02336	69.6101	0.02037	86.4876	0.01964	102.486	0.01907	118.229	0.01839			43.9305	0.02621	129.485	0.01884	132.926	0.01838	134.861	0.01825	136.125	0.01819
	43.9528	0.02861	51.6115	0.02334	69.6316	0.02035	86.5092	0.01962	102.509	0.01907	118.25	0.01833			43.9543	0.02619	129.506	0.01884	132.947	0.01842	134.886	0.01829	136.147	0.01817
	43.9749	0.02865	51.6342	0.02334	69.6539	0.02039	86.5321	0.01966	102.531	0.01905	118.272	0.01842			43.9749	0.02621	129.53	0.01886	132.97	0.01842	134.907	0.01829	136.169	0.01823
	43.9979	0.02865	51.6551	0.0234	69.6755	0.02037	86.5529	0.01964	102.554	0.01911	118.294	0.01839			43.9971	0.02623	129.552	0.01884	132.991	0.01846	134.932	0.01829	136.19	0.01819
	44.0197	0.02867	51.6778	0.02338	69.6982	0.02043	86.5758	0.0197	102.576	0.01907	118.319	0.01842			44.0192	0.02625	129.576	0.01882	133.014	0.01846	134.951	0.01827	136.213	0.01823
	44.0418	0.02867	51.6997	0.02342	69.7206	0.02039	86.5979	0.01968	102.598	0.01911	118.34	0.01838			44.042	0.02623	129.596	0.01886	133.036	0.01848	134.974	0.01829	136.235	0.01819
	44.0628	0.02873	51.7217	0.02338	69.7431	0.02041	86.6224	0.01968	102.619	0.01911	118.362	0.01844			44.0626	0.02629	129.619	0.01886	133.059	0.01844	134.995	0.01829	136.258	0.01821
	44.0863	0.02871	51.7427	0.02344	69.7641	0.02039	86.643	0.01968	102.641	0.01915	118.385	0.01839			44.0863	0.02627	129.64	0.01886	133.08	0.01848	135.02	0.01831	136.279	0.01819
	44.1092	0.02873	51.7662	0.02344	69.7866	0.02043	86.6649	0.01972	102.665	0.01913	118.408	0.01844			44.1081	0.02627	129.664	0.0189	133.104	0.01846	135.041	0.01831	136.301	0.01827
	44.1323	0.02871	51.7885	0.02346	69.8094	0.02043	86.686	0.01968	102.688	0.01915	118.428	0.01842			44.1311	0.02627	129.686	0.0189	133.126	0.01848	135.063	0.01833	136.324	0.01823
	44.1536	0.02875	51.8111	0.02344	69.8331	0.02047	86.71	0.01972	102.71	0.01911	118.451	0.01848			44.1514	0.02631	129.709	0.01888	133.15	0.01846	135.085	0.01835	136.348	0.01823
	44.176	0.02875	51.8313	0.02348	69.8552	0.02041	86.7324	0.01968	102.731	0.01915	118.473	0.01844			44.1749	0.02631	129.729	0.01888	133.17	0.01848	135.108	0.01835	136.37	0.01821
	44.1976	0.02881	51.8546	0.0235	69.8769	0.02047	86.7544	0.01972	102.753	0.01915	118.495	0.01848			44.1979	0.02633	129.752	0.0189	133.193	0.01848	135.128	0.01835	136.392	0.01825
	44.2195	0.02881	51.8774	0.0235	69.8987	0.02045	86.7753	0.01972	102.776	0.01919	118.516	0.01846			44.2214	0.02633	129.773	0.01892	133.214	0.01848	135.152	0.01835	136.413	0.01821
	44.2412	0.02884	51.9002	0.02344	69.9215	0.02047	86.7986	0.01974	102.799	0.01913	118.539	0.01848			44.2423	0.02637	129.797	0.01895	133.237	0.01848	135.174	0.01833	136.435	0.01827
	44.2648	0.02881	51.9213	0.02352	69.9422	0.02045	86.8198	0.01974	102.82	0.01919	118.561	0.01846			44.2648	0.02637	129.818	0.0189	133.257	0.01854	135.196	0.01835	136.457	0.01823
	44.2869	0.02886	51.9448	0.02356	69.9646	0.02051	86.8423	0.01976	102.842	0.01915	118.585	0.01848			44.2864	0.02641	129.841	0.0189	133.281	0.01854	135.217	0.01835	136.479	0.01825
	44.3094	0.02884	51.9666	0.02356	69.9871	0.02049	86.8641	0.01976	102.865	0.01919	118.606	0.01846			44.308	0.02639	129.861	0.01892	133.303	0.01852	135.24	0.01838	136.501	0.01823
	44.3293	0.02887	51.9896	0.02352	70.0102	0.02051	86.8879	0.01976	102.887	0.01917	118.629	0.0185			44.3293	0.02643	129.886	0.0189	133.326	0.0185	135.263	0.01838	136.524	0.01825
	44.3525	0.02892	52.0103	0.02358	70.0316	0.02047	86.908	0.01972	102.909	0.01923	118.651	0.01848			44.3523	0.02639	129.908	0.01892	133.346	0.01854	135.287	0.01838	136.547	0.01825
	44.3747	0.02892	52.0333	0.02358	70.0531	0.02055	86.9315	0.0198	102.931	0.01917	118.673	0.0185			44.3747	0.02643	129.932	0.01892	133.369	0.01854	135.308	0.01838	136.568	0.01831
	44.3982	0.02892	52.0547	0.02361	70.0751	0.02051	86.9537	0.01978	102.954	0.01919	118.694	0.01848			44.3976	0.02643	129.952	0.01895	133.391	0.01856	135.331	0.01839	136.59	0.01827
[truncated: 48,153 more rows]

## Sheet: Figure 2I
	K∥ This work		K⊥ This work		K∥ LMEE	K⊥ LMEE
	Thermal Conductivity/W/mK		Thermal Conductivity/W/mK		Thermal Conductivity/W/mK	Thermal Conductivity/W/mK
Strain(%)	mean	standard deviation	mean	standard deviation	mean	mean
0	0.7787	0.05	0.78237	0.05	0.1203	0.1203
100	0.92195	0.05	0.76401	0.05	0.19549	0.09023
200	0.93665	0.05	0.75666	0.05	0.39098	0.08271
300	0.95868	0.04	0.74197	0.05	0.56391	0.08271

## Sheet: Figure 3D
	Simulation Inner-wall thickess (mm)					Experiment Inner-wall thickess (mm)
Tensile diameter (mm)	P=0 kPa	P=5 kPa	P=12.5 kPa			P=0 kPa	P=5 kPa	P=12.5 kPa
50	0.9385	0.9235	0.8934			0.9134	0.8934	0.9148
60	0.7786	0.7748	0.7558			0.7758	0.7658	0.7696
70	0.68	0.6652	0.6535			0.6835	0.6835	0.662
80	0.5832	0.5795	0.5696			0.5896	0.5796	0.5755
90	0.5187	0.5164	0.511			0.521	0.511	0.515

## Sheet: Figure 3E
	Simulation contact pressure (kPa)					Experiment contact pressure (kPa)
Tensile diameter (mm)	P=0 kPa	P=5 kPa	P=12.5 kPa			P=0 kPa	P=5 kPa	P=12.5 kPa
50	5.8	12	21.5			5.3	12.5	20.8
60	6.7	13.2	22.5			7	13.8	21.8
70	7.7	14	23.3			7.2	13.5	23
80	8.7	15.2	23.9			8.3	15.5	23.2
90	10.3	16.7	25.4			10.1	17.2	24

## Sheet: Figure 3F
	Contact pressure (kPa)
Pressure (kPa)	P1	P2
0	0	73
2.5	0	65.3
5	0	56.5
7.5	0	47
10	0	37.8
12.5	0	26.8
15	0	15
17.5	2.4	2.6
20	5.5	0
22.5	7.6	0
25	8.9	0

## Sheet: Figure 3G
	Contact pressure (kPa)
Pressure (kPa)	P1	P2
0	0	30.5
1	0.15	28
2	1.4	24
3	2.8	21
4	3.6	17.6
5	4.7	14.5
6	5.8	11.7
7	6.7	9.32
8	7.8	7.01
9	8.7	3.8
10	9.8	1.4
11	10.7	0

[truncated: 29 more sheets: Figure 3I, Figure 4D, Figure 4E, Figure 4F, Figure 4G, Figure 4H, Figure 4I, Figure 5E, Figure 5F, Figure 5G, Figure 5H, Figure 5I, Figure 5J, Figure 5K, Figure 5L, Supplementary Fig.5, Supplementary Fig.6, Supplementary Fig.9, Supplementary Fig.12B, Supplementary Fig.12C …]
